# Supplementary material for: The non-coding variant rs1800734 enhances DCLK3 expression through long-range interaction and promotes colorectal cancer progression
Source: Nat Commun. 2017 Feb 14;8:14418. doi: 10.1038/ncomms14418 (PMC5316867; doi:10.1038/ncomms14418)
Supplement: Supplementary Data 1 — The SNP included in our PWAS study and the related information. [file ncomms14418-s2.xlsx]

## Sheet: Supplementary_Data_1
Supplementary Data 1. The SNP included in our PWAS study and the related information
SNP_ID	SNP position	Ref allele	Alt allele	Protective allele	Risk allele	SNP type	P-value	Phet	MAF	Region	DHS type	DHS chr	DHS start	EHS end	Method (1)	Ref oligo (antisense strand: 3'-5') (2)	Alt oligo (antisense strand: 3'-5') (2)	Note
rs1800734	chr3:37034946	G	A	G	A	NA	NA	NA	NA	MLH1	healthy/tumor	chr3	37034096	37035358	Annealing	GTGCCTCGTGCTCACGTTCTTCCTTCAGCTGTAGCTTACGCCATCCAGCCC	GTGCCTCGTGCTCACGTTCTTCCTTTAGCTGTAGCTTACGCCATCCAGCCC	Whiffin et al., Carcinogenesis, 2011
rs749072	chr3:37096024	T (A)	C (G)	T (A)	C (G)	NA	NA	NA	NA	MLH1	no	NA	NA	NA	Fill-in	TAGTGCCCAGTACTAGAGGCCTATGTTCTCATACTTACAGATTAGGGTCGCCGTATCATT (3)	TAGTGCCCAGTACTAGAGGCCTGTGTTCTCATACTTACAGATTAGGGTCGCCGTATCATT	Whiffin et al., Carcinogenesis, 2011
rs13098279	chr3:37232458	G	A	G	A	NA	NA	NA	NA	MLH1	no	NA	NA	NA	Fill-in	AGCTGAGGAACATAAGACATCTCACCATAAGGATGCCTTTCATTTGGTCGCCGTATCATT	AGCTGAGGAACATAAGACATCTTACCATAAGGATGCCTTTCATTTGGTCGCCGTATCATT	Whiffin et al., Carcinogenesis, 2011
rs10505477	chr8:128407443	A	G	G	A	I	3.24e-14	0.0337756	0.4604	MYC335	no	NA	NA	NA	Annealing	TTGTCTATCAAACAGGAAGCCTTAATTGGAGATGAAGATTTAGAAAAGGGG	TTGTCTATCAAACAGGAAGCCTTAACTGGAGATGAAGATTTAGAAAAGGGG
rs12682374	chr8:128410948	C	G	G	C	I	2.39e-13	0.0418429	0.4683	MYC335	no	NA	NA	NA	Fill-in	TTAGTCTTGAATGACACCAACTGCCTGTCTTCACTCAACTAGTGGGGTCGCCGTATCATT	TTAGTCTTGAATGACACCAACTCCCTGTCTTCACTCAACTAGTGGGGTCGCCGTATCATT
rs10808556	chr8:128413147	C	T	T	C	I	7.21e-14	0.747144	0.3852	MYC335	healthy/tumor	chr8	128412991	128414031	Annealing	ACCAGGGTCAGGCAATTGGTCAGAGGTGGAGCTGGAAGGGAAATCAGGTTT	ACCAGGGTCAGGCAATTGGTCAGAGATGGAGCTGGAAGGGAAATCAGGTTT
rs6983267	chr8:128413305	G	T	T	G	T	1.61e-13	0.0163805	0.4802	MYC335	healthy/tumor	chr8	128412991	128414031	Annealing	AAAATTCTTTGTACTTTTCTCAGTGCCTTTCATCTGCTGAGCTCAAAGGAC	AAAATTCTTTGTACTTTTCTCAGTGACTTTCATCTGCTGAGCTCAAAGGAC
rs3847137	chr8:128414498	C	T	T	C	I	3.03e-13	0.789928	0.3905	MYC335	no	NA	NA	NA	Annealing	CGGCTGCAAGTATTGTCTCGCCAAACGGAAGGCATTTCTTGTATGAGTCTT	CGGCTGCAAGTATTGTCTCGCCAAATGGAAGGCATTTCTTGTATGAGTCTT
rs7013278	chr8:128414892	T	C	C	T	I	8.13e-15	0.824476	0.343	MYC335	no	NA	NA	NA	Annealing	AAGCTCCTTTGAGCAAACTGATAGGACCGTCAGCTAAGTTCAAGCCAGAGT	AAGCTCCTTTGAGCAAACTGATAGGGCCGTCAGCTAAGTTCAAGCCAGAGT
rs11997201	chr8:128415734	C	G	G	C	I	8.44e-15	0.818121	0.343	MYC335	no	NA	NA	NA	Annealing	TATATGACATAATGTCGTTTTTGTGGTAGAAAACAGGCTATCAATTTGGAA	TATATGACATAATGTCGTTTTTGTGCTAGAAAACAGGCTATCAATTTGGAA
rs10505474	chr8:128417504	T	C	C	T	I	1.06e-13	0.706987	0.3865	MYC335	no	NA	NA	NA	Annealing	TAGTGGCCTAAATCAGGATCCTATCATCTCTCATTCTGATCTATAGAAAAA	TAGTGGCCTAAATCAGGATCCTATCGTCTCTCATTCTGATCTATAGAAAAA
rs2060776	chr8:128420117	G	T	T	G	I	7.89e-14	0.680777	0.3773	MYC335	no	NA	NA	NA	Fill-in	TCTATCAACAGAGATTAGTTTGCTTGGTCTTGAATTTCATGGAAAGGTCGCCGTATCATT	TCTATCAACAGAGATTAGTTTGATTGGTCTTGAATTTCATGGAAAGGTCGCCGTATCATT
rs6983549	chr8:128420712	G	A	A	G	I	2.83e-14	0.816212	0.3377	MYC335	no	NA	NA	NA	Fill-in	AAACTCAGGCTCAGAGAAGTTACATGACTTGTTCAAGGTCACACAGGTCGCCGTATCATT	AAACTCAGGCTCAGAGAAGTTATATGACTTGTTCAAGGTCACACAGGTCGCCGTATCATT
rs11778075	chr8:128421128	G	T	T	G	I	9.49e-14	0.685981	0.3773	MYC335	tumor	chr8	128421060	128421377	Annealing	AGGGGGACAGCAGCACTGGCCATTGCCCTGCATATTAAGAAGGCCCGCAGG	AGGGGGACAGCAGCACTGGCCATTGACCTGCATATTAAGAAGGCCCGCAGG
rs11784983	chr8:128421348	A	G	G	A	I	9.06e-14	0.688131	0.3773	MYC335	tumor	chr8	128421060	128421377	Annealing	TGGCCAATGCTAGGTGTACAGGGCTTGAAACTCTTCTGGTGGAGATCAATA	TGGCCAATGCTAGGTGTACAGGGCTCGAAACTCTTCTGGTGGAGATCAATA
rs4871788	chr8:128421785	G	A	A	G	I	1.07e-13	0.665202	0.3773	MYC335	no	NA	NA	NA	Annealing	CTTAAAAACTGTGGATATTTGGTTTCGCCCTCAGAGTTTGTGATATAATGG	CTTAAAAACTGTGGATATTTGGTTTTGCCCTCAGAGTTTGTGATATAATGG
rs11998706	chr8:128422098	C	G	G	C	I	1.05e-13	0.679009	0.3773	MYC335	no	NA	NA	NA	Annealing	TGCACTGGGCTTTTCAAATTTTTGAGAGAAAAGGTACCTTTTTGCTCCTGT	TGCACTGGGCTTTTCAAATTTTTGACAGAAAAGGTACCTTTTTGCTCCTGT
rs12678562	chr8:128422488	A	G	G	A	I	1.05e-13	0.678855	0.3773	MYC335	no	NA	NA	NA	Annealing	TGCTCAGTAGTCACATGTTGCTGCTTGTTACCATATTGGAAAACACAGACA	TGCTCAGTAGTCACATGTTGCTGCTCGTTACCATATTGGAAAACACAGACA
rs7837328	chr8:128423127	A	G	G	A	T	1.13e-13	0.682041	0.3773	MYC335	no	NA	NA	NA	Annealing	CTCTGACATACACTTAGTACTTTCTTTTTGCTAATTTTTGCTTCCTTTTTT	CTCTGACATACACTTAGTACTTTCTCTTTGCTAATTTTTGCTTCCTTTTTT
rs7837706	chr8:128423184	G	C	C	G	I	1.05e-13	0.678522	0.3773	MYC335	no	NA	NA	NA	Annealing	CTGTAGTTGTTGAGGTTGGACTTCTCAAGGCCTCTTAAGACCCTCACTTTC	CTGTAGTTGTTGAGGTTGGACTTCTGAAGGCCTCTTAAGACCCTCACTTTC
rs7837626	chr8:128423341	A	G	G	A	I	1.06e-13	0.678424	0.3773	MYC335	no	NA	NA	NA	Annealing	TGCAAACCGCTGCCTTGGAATTGGGTAGTGTGCCCCCTGTATAACTGTAGG	TGCAAACCGCTGCCTTGGAATTGGGCAGTGTGCCCCCTGTATAACTGTAGG
rs7837644	chr8:128423398	A	T	T	A	I	1.06e-13	0.678377	0.3773	MYC335	no	NA	NA	NA	Annealing	TGGGGGTAGGGCTGGCATATTGCACTGCTCCATGGGATGCCATTTACATTA	TGGGGGTAGGGCTGGCATATTGCACAGCTCCATGGGATGCCATTTACATTA
rs10956366	chr8:128423491	G	A	A	G	I	1.09e-13	0.664066	0.3773	MYC335	no	NA	NA	NA	Annealing	ATAGATGCTTTCAGTTTGAAGATTCCATTATCATAGGGTTTTCTTGTCCAG	ATAGATGCTTTCAGTTTGAAGATTCTATTATCATAGGGTTTTCTTGTCCAG
rs10956367	chr8:128423544	T	C	C	T	I	9.61e-14	0.593299	0.3799	MYC335	no	NA	NA	NA	Annealing	CATCTTATTTGGTTAACGAAAGTCTAAAGCCCCAGGAATCTGGGGTTCATT	CATCTTATTTGGTTAACGAAAGTCTGAAGCCCCAGGAATCTGGGGTTCATT
rs10956368	chr8:128423650	T	C	C	T	I	1.8e-13	0.685395	0.3641	MYC335	no	NA	NA	NA	Annealing	GAAAATGCAGTAATGTCTCTACTTCATGGTTCTACTGTGAGAAATACGGGA	GAAAATGCAGTAATGTCTCTACTTCGTGGTTCTACTGTGAGAAATACGGGA
rs10956369	chr8:128423817	T	A	A	T	I	1.08e-13	0.677887	0.3773	MYC335	no	NA	NA	NA	Annealing	TGTACATTATTGCAATGGACTAATGAATTTCCCCTAACATCTTCAAGGAAT	TGTACATTATTGCAATGGACTAATGTATTTCCCCTAACATCTTCAAGGAAT
rs7013328	chr8:128423911	G	A	A	G	I	1.09e-13	0.677773	0.3773	MYC335	no	NA	NA	NA	Annealing	CCGTAAATTGATAGAATTTCAGGCACATCAAAGCCTTGTGATGTCTGAACC	CCGTAAATTGATAGAATTTCAGGCATATCAAAGCCTTGTGATGTCTGAACC
rs10956370	chr8:128424728	C	A	A	C	I	9.38e-14	0.68658	0.3773	MYC335	no	NA	NA	NA	Annealing	ATTAGGCAGAAGCTGCAAGCGAGATGGTGAGGCAGAATGAAGAAGCTTGGA	ATTAGGCAGAAGCTGCAAGCGAGATTGTGAGGCAGAATGAAGAAGCTTGGA
rs7014346	chr8:128424792	A	G	G	A	T	5.71e-15	0.818667	0.3351	MYC335	no	NA	NA	NA	Annealing	CTTCTAGCCTACAACATGGATGTAATGGTAGCACTCCAGAAGCCATCTTGA	CTTCTAGCCTACAACATGGATGTAACGGTAGCACTCCAGAAGCCATCTTGA
rs7018367	chr8:128424883	C	T	T	C	I	9.93e-14	0.685636	0.3773	MYC335	no	NA	NA	NA	Fill-in	AATACAGCGTGAAACTTTTGGGGAGGCTGTTTAAAGGAAGCTGAGGGTCGCCGTATCATT	AATACAGCGTGAAACTTTTGGGAAGGCTGTTTAAAGGAAGCTGAGGGTCGCCGTATCATT
rs7018371	chr8:128424899	C	T	T	C	I	1.15e-13	0.676487	0.3773	MYC335	no	NA	NA	NA	Fill-in	AATGAGAATCAGCAAAAATACAGCGTGAAACTTTTGGGGAGGCTGGGTCGCCGTATCATT	AATGAGAATCAGCAAAAATACAACGTGAAACTTTTGGGGAGGCTGGGTCGCCGTATCATT
rs7018368	chr8:128424933	A	G	G	A	I	9.95e-14	0.685362	0.3773	MYC335	no	NA	NA	NA	Fill-in	ATTTACTAGTCTTCCATGGCACTAAGTTGTGACCAATGAGAATCAGGTCGCCGTATCATT	ATTTACTAGTCTTCCATGGCACCAAGTTGTGACCAATGAGAATCAGGTCGCCGTATCATT
rs871135	chr8:128426393	G	T	T	G	I	1.19e-13	0.675256	0.3773	MYC335	no	NA	NA	NA	Fill-in	TCAAATTCTCATGCTTATTTGACGTTCTTGAGTGTTTCCAATAAGGGTCGCCGTATCATT	TCAAATTCTCATGCTTATTTGAAGTTCTTGAGTGTTTCCAATAAGGGTCGCCGTATCATT
rs10808557	chr8:128427306	C	T	T	C	I	1.11e-13	0.681987	0.3773	MYC335	no	NA	NA	NA	Fill-in	TGTTGTCATCTGGGAGCCTAACGGGGGCTGGAGGATCCACTTTCCGGTCGCCGTATCATT	TGTTGTCATCTGGGAGCCTAACAGGGGCTGGAGGATCCACTTTCCGGTCGCCGTATCATT
rs4276648	chr8:128427372	T	C	C	T	I	1.06e-13	0.685176	0.3773	MYC335	no	NA	NA	NA	Fill-in	GTGGCTTAACTGGGTATCCTGGATAAGGGTATTTCATGAGGTTGTGGTCGCCGTATCATT	GTGGCTTAACTGGGTATCCTGGGTAAGGGTATTTCATGAGGTTGTGGTCGCCGTATCATT
rs4871022	chr8:128427720	C	T	T	C	I	1.56e-13	0.670986	0.3773	MYC335	no	NA	NA	NA	Annealing	CCATCTACTTGTGTTCTGTGCTATGGAATGGTGTGTCCTTCTTTCTGATTC	CCATCTACTTGTGTTCTGTGCTATGAAATGGTGTGTCCTTCTTTCTGATTC
rs16969681	chr15:32993111	C	T	C	T	NA	NA	NA	NA	GREM1	no	NA	NA	NA	Fill-in	ATTATTGCCTTTGTTAGGCCGCGTGCAAGATATCAAGATAAAAAGGGTCGCCGTATCATT	ATTATTGCCTTTGTTAGGCCGCATGCAAGATATCAAGATAAAAAGGGTCGCCGTATCATT	Lewis et al., Cell Rep., 2014
rs4779584	chr15:32994756	T	C	C	T	T	1.45e-09	0.264128	0.1913	GREM1	no	NA	NA	NA	Fill-in	TGTATAGTTATGGTTTCTGTTCAGAAGAATGGCTTATCAACAAGTGGTCGCCGTATCATT	TGTATAGTTATGGTTTCTGTTCGGAAGAATGGCTTATCAACAAGTGGTCGCCGTATCATT
rs4779585	chr15:32994777	C	T	T	C	I	2.05e-09	0.261898	0.1926	GREM1	no	NA	NA	NA	Fill-in	CAAATATTTTTGTTTCCTGTGTGTATAGTTATGGTTTCTGTTCAGGGTCGCCGTATCATT	CAAATATTTTTGTTTCCTGTGTATATAGTTATGGTTTCTGTTCAGGGTCGCCGTATCATT
rs16970016	chr15:32995298	C	A	C	A	I	1.17e-09	0.310843	0.1834	GREM1	no	NA	NA	NA	Fill-in	TGCAGGGAATTTCACATCACAGGATCTTCACATCAATATGATAAGGGTCGCCGTATCATT	TGCAGGGAATTTCACATCACAGTATCTTCACATCAATATGATAAGGGTCGCCGTATCATT
rs1124774	chr15:32995764	C	G	C	G	I	1.77e-09	0.311033	0.1834	GREM1	no	NA	NA	NA	Annealing	TGATACCTGACTCCTCAGGAGACAGGCTTTTGGAAGCAAACTGGAACACCA	TGATACCTGACTCCTCAGGAGACAGCCTTTTGGAAGCAAACTGGAACACCA
rs8031842	chr15:32999311	A	G	G	A	I	3.18e-09	0.448857	0.1953	GREM1	no	NA	NA	NA	Fill-in	GATTACAGGCATGAGCCATTGGTGCCTGGCCTGGTTTCTGCATTTGGTCGCCGTATCATT	GATTACAGGCATGAGCCATTGGCGCCTGGCCTGGTTTCTGCATTTGGTCGCCGTATCATT
rs6494601	chr15:32999423	G	A	A	G	I	2.94e-10	0.329996	0.2032	GREM1	no	NA	NA	NA	Fill-in	ACACACTAATTTTTGTATTTTTCGTAGAGATGGGGTCTCACCATGGGTCGCCGTATCATT	ACACACTAATTTTTGTATTTTTTGTAGAGATGGGGTCTCACCATGGGTCGCCGTATCATT
rs1554865	chr15:32999806	C	T	T	C	I	2.82e-10	0.31835	0.2018	GREM1	no	NA	NA	NA	Annealing	TGCTTGGTTTTTGTCTGTTTCCTCCGCGTGCCTGTAAGCTCTGTGGGGGCA	TGCTTGGTTTTTGTCTGTTTCCTCCACGTGCCTGTAAGCTCTGTGGGGGCA
rs58658771	chr15:33001734	T	A	T	A	I	2.09e-10	0.210299	0.1847	GREM1	healthy/tumor	chr15	33001665	33001892	Annealing	TTACTTGTTCGTGTGACAGAGAAAGAAAACAAAGCTGATGGACTTTGGACT	TTACTTGTTCGTGTGACAGAGAAAGTAAACAAAGCTGATGGACTTTGGACT
rs1406389	chr15:33009478	A	T	A	T	I	5.13e-12	0.0225772	0.2216	GREM1	no	NA	NA	NA	Annealing	GTCACGGGAGGAGAATAAAACTAAATGACCGTCAAAAGTCAAGGCTTCTGT	GTCACGGGAGGAGAATAAAACTAAAAGACCGTCAAAAGTCAAGGCTTCTGT
rs2293582	chr15:33010412	G	A	G	A	I	2.57e-11	0.115714	0.2045	GREM1	tumor	chr15	33009513	33011765	Annealing	GAGCGGGTCCTGGGTTGGTTTGCGGCCCTCTTCCCTCCGCCCACTCACATC	GAGCGGGTCCTGGGTTGGTTTGCGGTCCTCTTCCCTCCGCCCACTCACATC
rs2293581	chr15:33010736	G	A	G	A	I	4.06e-12	0.0223912	0.2256	GREM1	healthy/tumor	chr15	33009513	33011765	Annealing	AGCGGCCGACTAGCAGGTCCGGATGCTCCTGCGCTCTGGCGGCCTGGACTT	AGCGGCCGACTAGCAGGTCCGGATGTTCCTGCGCTCTGGCGGCCTGGACTT
rs9806137	chr15:33011641	A	G	A	G	I	3.29e-12	0.0149364	0.223	GREM1	tumor	chr15	33009513	33011765	Annealing	GCAGTAGACGGATTCGACCCGGGAATGCATTAGGGACAGCTCCGGGCGCGC	GCAGTAGACGGATTCGACCCGGGAACGCATTAGGGACAGCTCCGGGCGCGC
rs79207432	chr15:33011697	G	C	G	C	I	1.23e-10	0.0190299	0.2137	GREM1	tumor	chr15	33009513	33011765	Annealing	GAGGCTGTATTTCTGTCTATAAGAGCCGAGATTCGGAGTCGGTCGAGGAGG	GAGGCTGTATTTCTGTCTATAAGAGGCGAGATTCGGAGTCGGTCGAGGAGG
rs200001631	chr15:33011740	T (A)	-	T (A)	-	I	5.35e-10	0.0766888	0.1715	GREM1	no	NA	NA	NA	Annealing	TGCCCTCGGACCGTTTAAGAGGGGGATTTTAACCCCTAACGCTGAGGCTGTA	TGCCCTCGGACCGTTTAAGAGGGGGTTTTAACCCCTAACGCTGAGGCTGTA
rs8034965	chr15:33011851	G	T	G	T	I	3.7e-12	0.0144701	0.2243	GREM1	no	NA	NA	NA	Annealing	ATCAGTTCGTGTCCTGGCACCATCTCGAAGGGGAACATAAACAGACGCGCA	ATCAGTTCGTGTCCTGGCACCATCTAGAAGGGGAACATAAACAGACGCGCA
rs73376930	chr15:33012502	A	G	A	G	I	6.35e-12	0.0335251	0.2071	GREM1	no	NA	NA	NA	Annealing	AGGGTAGGCAGCCCTCATTCAGAGATGTAGGACATAAAAGGTTTTTATCCT	AGGGTAGGCAGCCCTCATTCAGAGACGTAGGACATAAAAGGTTTTTATCCT
rs10318	chr15:33025979	C	T	C	T	T	2.14e-09	0.141654	0.2005	GREM1	no	NA	NA	NA	Annealing	TTTGGTGTTTGGCATTATTTTAATAGGTATGATCAAGACCACAAATATCTT	TTTGGTGTTTGGCATTATTTTAATAAGTATGATCAAGACCACAAATATCTT
rs6507874	chr18:46448805	T	C	C	T	I	1.65e-22	0.493281	0.4565	SMAD7	no	NA	NA	NA	Annealing	CAGAGACCATCGCATAGGTGGTCCCAGAGTCTAGACACCTGGGTTCTAGCT	CAGAGACCATCGCATAGGTGGTCCCGGAGTCTAGACACCTGGGTTCTAGCT
rs8085824	chr18:46449111	T	C	T	C	I	6.46e-15	0.228	0.441	SMAD7	tumor	chr18	46449106	46449766	Fill-in	CTGGGGATGGGGGTGCCGGCAGAGAAGGGGAGAAGGGGGACGCATGGTCGCCGTATCATT	CTGGGGATGGGGGTGCCGGCAGGGAAGGGGAGAAGGGGGACGCATGGTCGCCGTATCATT
rs58920878	chr18:46449565	C	G	C	G	NA	NA	NA	NA	SMAD7	tumor	chr18	46449106	46449766	Annealing	AGGAGGAGCTGGGGCTGCAGGGAGCGAGGGCAAGGCCCTGACCGACGTGGG	AGGAGGAGCTGGGGCTGCAGGGAGCCAGGGCAAGGCCCTGACCGACGTGGG	Fortini et al., PLoS One, 2014
rs199650977	chr18:46451805	-	CG	CG	-	I	2.08e-17	0.483	0.421	SMAD7	no	NA	NA	NA	Annealing	AGGGAAATGGGGAAGGTTGGGGGGGGGCAACACCTTAAAGGAATTTTAGGC	AGGGAAATGGGGAAGGTTGGGGGGGCGGGCAACACCTTAAAGGAATTTTAGGC
rs4939567	chr18:46451873	G	A	A	G	I	2.21e-21	0.610546	0.4499	SMAD7	no	NA	NA	NA	Annealing	AGGCTGAAGTCCTCTCCTTTCTCAACACCCACCTCCCCCTTCCCTTTAAAG	AGGCTGAAGTCCTCTCCTTTCTCAATACCCACCTCCCCCTTCCCTTTAAAG
rs2337113	chr18:46452327	A	G	G	A	I	3.86e-21	0.643735	0.4485	SMAD7	no	NA	NA	NA	Annealing	CGAGGTCAGGAGATCGAGACCATCCTGGCTAACACGGTGAAACCCTGTCTC	CGAGGTCAGGAGATCGAGACCATCCCGGCTAACACGGTGAAACCCTGTCTC
rs11874392	chr18:46453156	A	T	T	A	I	7.84e-22	0.649931	0.4499	SMAD7	healthy	chr18	46452940	46453184	Annealing	GTGCTGTTAACCTTTGAGATGTCCGTTGTGGAGGGAGAGACAGGATGAGGC	GTGCTGTTAACCTTTGAGATGTCCGATGTGGAGGGAGAGACAGGATGAGGC
rs4939827	chr18:46453463	T	C	C	T	T	7.84e-21	0.48671	0.471	SMAD7	no	NA	NA	NA	Annealing	GAGTCTGAGGGAGCTCTGGGGTCCTATTTCCTCTTTTGGATGAGGCTGTGA	GAGTCTGAGGGAGCTCTGGGGTCCTGTTTCCTCTTTTGGATGAGGCTGTGA
rs12953717	chr18:46453929	C	T	C	T	T	2.19e-15	0.296	0.442	SMAD7	no	NA	NA	NA	Fill-in	GATGAGCTGAACTTACCGGGAGGCTGCATGCGAGGTTGGTGTGAAGGTCGCCGTATCATT	GATGAGCTGAACTTACCGGGAGACTGCATGCGAGGTTGGTGTGAAGGTCGCCGTATCATT
rs7226855	chr18:46454048	A	G	G	A	I	4.09e-23	0.622585	0.4525	SMAD7	no	NA	NA	NA	Annealing	AGGAGCCTCAGAGATGAGACCAACGTGTGTGCAGCACTCTCCACAAGCTGG	AGGAGCCTCAGAGATGAGACCAACGCGTGTGCAGCACTCTCCACAAGCTGG
rs36025258	chr18:46455469	A	-	-	A	I	5.66e-16	0.554	0.463	SMAD7	no	NA	NA	NA	Annealing	CTAAACAGCAGCCAGAGAGGCCCTTTACTGTCAATATTATGAATGGAGTTGG	CTAAACAGCAGCCAGAGAGGCCCTTACTGTCAATATTATGAATGGAGTTGG
rs12967711	chr18:46462183	A	G	A	G	I	1.86e-09	0.372	0.327	SMAD7	no	NA	NA	NA	Fill-in	AAGTGCTGGGATTATAGGCGTGTACCACCACGCCTGGCCTTCTGCGGTCGCCGTATCATT	AAGTGCTGGGATTATAGGCGTGCACCACCACGCCTGGCCTTCTGCGGTCGCCGTATCATT
rs34058457	chr3:169554741	G	T	T	G	I	2.25e-05	0.439851	0.2586	Other DHSs	tumor	chr3	169554705	169554938	Fill-in	TGTCCAGTGGCTCCCCATTTCTCTCTGAATAGAAGCCAAAGTCCTGGTCGCCGTATCATT	TGTCCAGTGGCTCCCCATTTCTATCTGAATAGAAGCCAAAGTCCTGGTCGCCGTATCATT
rs13074500	chr3:169565571	T	C	C	T	I	2.7e-05	0.433574	0.2586	Other DHSs	tumor	chr3	169565515	169566061	Fill-in	CCATCCACATGGTTCCAGCACTATTGCTTAACTTTTCCTTTAAATGGTCGCCGTATCATT	CCATCCACATGGTTCCAGCACTGTTGCTTAACTTTTCCTTTAAATGGTCGCCGTATCATT
rs6789970	chr3:169571810	T	C	C	T	I	2.1e-05	0.419663	0.2942	Other DHSs	tumor	chr3	169571705	169571952	Fill-in	CTGATTCTCAGACACGCCAGGCATGCTCTGGCCTTGGGCCCTTTGGGTCGCCGTATCATT	CTGATTCTCAGACACGCCAGGCGTGCTCTGGCCTTGGGCCCTTTGGGTCGCCGTATCATT
rs1920116	chr3:169579971	G (C)	A (T)	A (T)	G (C)	I	3.58e-05	0.438576	0.2942	Other DHSs	tumor	chr3	169579737	169579985	Fill-in	AGGAGGCAAGTATCTCTGCTTCCTCCCTAGCAGTTGCATCCACCAGGTCGCCGTATCATT	AGGAGGCAAGTATCTCTGCTTCTTCCCTAGCAGTTGCATCCACCAGGTCGCCGTATCATT
rs1321313	chr6:36618821	C (G)	T (A)	C (G)	T (A)	T	0.000498	0.246689	0.1992	Other DHSs	healthy/tumor	chr6	36618686	36618870	Fill-in	CCTTTATCTGGCAGCTGGGTGGGGTGGGAGCTCCTTGTAAACAATGGTCGCCGTATCATT	CCTTTATCTGGCAGCTGGGTGGAGTGGGAGCTCCTTGTAAACAATGGTCGCCGTATCATT
rs1321311	chr6:36622900	C (G)	A (T)	C (G)	A (T)	T	0.000275	0.240142	0.2045	Other DHSs	tumor	chr6	36622823	36623054	Fill-in	ATGGGAGCAAGGGAGTGAGTGAGTGAGGCTTCCGTGATTCCACCCGGTCGCCGTATCATT	ATGGGAGCAAGGGAGTGAGTGATTGAGGCTTCCGTGATTCCACCCGGTCGCCGTATCATT
rs9462210	chr6:36628953	G	A	G	A	I	0.000485	0.325097	0.2058	Other DHSs	tumor	chr6	36628541	36629006	Fill-in	GCTTTGCGCATGCTGTGTGTGCCGCCAGCAAGATGTCGGGGTGTGGGTCGCCGTATCATT	GCTTTGCGCATGCTGTGTGTGCTGCCAGCAAGATGTCGGGGTGTGGGTCGCCGTATCATT
rs77580392	chr6:36794766	G	A	G	A	I	0.000863	0.437175	0	Other DHSs	tumor	chr6	36794704	36794792	Fill-in	GCTCCACTCAGCACCGGGCCAACGACAGCTGACCTGTCTGACAAGGGTCGCCGTATCATT	GCTCCACTCAGCACCGGGCCAATGACAGCTGACCTGTCTGACAAGGGTCGCCGTATCATT
rs150852753	chr6:37128998	A	G	G	A	I	0.000373	0.0263569	0.0053	Other DHSs	tumor	chr6	37128797	37129136	Fill-in	TTCTTTGCATGTCTAAATACAATCTTGCTCACTCTGGAGAACTAGGGTCGCCGTATCATT	TTCTTTGCATGTCTAAATACAACCTTGCTCACTCTGGAGAACTAGGGTCGCCGTATCATT
rs114825320	chr6:37391777	G	A	A	G	I	0.00159	0.304626	0.0224	Other DHSs	tumor	chr6	37391346	37391854	Fill-in	GGGTCGTCTTCTCTTCTCTTTGCCAGCAACGTGTACAGTAAGGAGGGTCGCCGTATCATT	GGGTCGTCTTCTCTTCTCTTTGTCAGCAACGTGTACAGTAAGGAGGGTCGCCGTATCATT
rs58147231	chr8:117631014	A	-	A	-	I	7.9e-07	0.701	0.12	Other DHSs	tumor	chr8	117630973	117631156	Fill-in	TGAAAGCCAAAGGCAAGAGACTTCGTTATGTGGCTCTTAAAGGCCGGTCGCCGTATCATT	TGAAAGCCAAAGGCAAGAGACTCGTTATGTGGCTCTTAAAGGCCGGTCGCCGTATCATT
rs117982378	chr8:117707559	C	T	C	T	I	7.9e-08	0.059	0.04	Other DHSs	tumor	chr8	117707420	117707625	Fill-in	ACTTTGGGAGGCCAAGGTGGGCGGATCCTTTGAGGCCAGGAGATCGGTCGCCGTATCATT	ACTTTGGGAGGCCAAGGTGGGCAGATCCTTTGAGGCCAGGAGATCGGTCGCCGTATCATT
rs17578234	chr10:101343317	C	T	C	T	I	2.08e-06	0.201345	0.1966	Other DHSs	tumor	chr10	101343252	101343445	Fill-in	GCGGAGGCTCTCAAGTTGGACAGATCTGGATTCAGGTCCACAACTGGTCGCCGTATCATT	GCGGAGGCTCTCAAGTTGGACAAATCTGGATTCAGGTCCACAACTGGTCGCCGTATCATT
rs61871279	chr10:101343705	C	T	C	T	I	1.9e-06	0.226138	0.1953	Other DHSs	tumor	chr10	101343561	101343766	Fill-in	GATGGTGGTCTTTGGAAGGGGTGGGGTAGGGCTCCGGGGGAAGGAGGTCGCCGTATCATT	GATGGTGGTCTTTGGAAGGGGTAGGGTAGGGCTCCGGGGGAAGGAGGTCGCCGTATCATT
rs17578367	chr10:101344167	G	A	G	A	I	1.65e-06	0.16167	0.1953	Other DHSs	tumor	chr10	101344149	101344316	Fill-in	GGTCATCCAGTAACTCGCCTCACGGGAAGTCTTCTGAGGAATGTCGGTCGCCGTATCATT	GGTCATCCAGTAACTCGCCTCATGGGAAGTCTTCTGAGGAATGTCGGTCGCCGTATCATT
rs35137159	chr10:101344249	C	T	C	T	I	1.31e-06	0.179506	0.1953	Other DHSs	tumor	chr10	101344149	101344316	Fill-in	TGCAAGCTCCACTCACCACGCGGGAACCCCGAGCTCCCGACACAGGGTCGCCGTATCATT	TGCAAGCTCCACTCACCACGCGAGAACCCCGAGCTCCCGACACAGGGTCGCCGTATCATT
rs35564340	chr10:101344263	G	A	G	A	I	1.57e-06	0.160277	0.1953	Other DHSs	tumor	chr10	101344149	101344316	Fill-in	CCTGGCTGGTGGGCTGCAAGCTCCACTCACCACGCGGGAACCCCGGGTCGCCGTATCATT	CCTGGCTGGTGGGCTGCAAGCTTCACTCACCACGCGGGAACCCCGGGTCGCCGTATCATT
rs10793093	chr11:74290952	T	C	T	C	I	3.16e-11	0.946192	0.4617	Other DHSs	tumor	chr11	74290942	74291041	Fill-in	TTAGCAAATATTTATTGGCTGGAAACTGAATGCCTGGTGAATAGAGGTCGCCGTATCATT	TTAGCAAATATTTATTGGCTGGGAACTGAATGCCTGGTGAATAGAGGTCGCCGTATCATT
rs1944933	chr11:74361614	T (A)	C (G)	T (A)	C (G)	I	1.59e-10	0.942884	0.4763	Other DHSs	healthy	chr11	74361446	74361871	Fill-in	AAGCACCCCATACATCATTGGGAGAGGCTTCTTTGCTGCCAAAGAGGTCGCCGTATCATT	AAGCACCCCATACATCATTGGGGGAGGCTTCTTTGCTGCCAAAGAGGTCGCCGTATCATT
rs7130173	chr11:111154072	A	C	C	A	I	1.39e-06	0.410021	0.2691	Other DHSs	tumor	chr11	111153918	111154253	Fill-in	TACATAAAGTTTCCCTTGGTGGTGCAGGCTCGGTGGCTCACACCTGGTCGCCGTATCATT	TACATAAAGTTTCCCTTGGTGGGGCAGGCTCGGTGGCTCACACCTGGTCGCCGTATCATT
rs3087967	chr11:111156836	T (A)	C (G)	C (G)	T (A)	I	3.66e-06	0.406	0.268	Other DHSs	healthy	chr11	111156646	111156883	Fill-in	AATGGGCTGACACACCTAAAACAATCTTTGGAATACACCTCAAGTGGTCGCCGTATCATT	AATGGGCTGACACACCTAAAACGATCTTTGGAATACACCTCAAGTGGTCGCCGTATCATT
rs71461518	chr11:111157228	-	AAAAC	AAAAC	-	I	3.74e-06	0.382	0.335	Other DHSs	tumor	chr11	111156922	111157388	Fill-in	CACATGCTATAAAATGAGTTTTATGTGGTCATATCTATATTATATGGTCGCCGTATCATT	CACATGCTATAAAATGAGTTTTGTTTTATGTGGTCATATCTATATTATATGGTCGCCGTATCATT
rs11213823	chr11:111169990	T	C	C	T	I	3.45e-07	0.571144	0.2836	Other DHSs	healthy/tumor	chr11	111169557	111170881	Fill-in	GGTGACCGCGCGTTCAGCCTGGACGCCTGGAGATAGTGCCAGGATGGTCGCCGTATCATT	GGTGACCGCGCGTTCAGCCTGGGCGCCTGGAGATAGTGCCAGGATGGTCGCCGTATCATT
rs10891246	chr11:111170540	A	G	G	A	I	1.64e-06	0.392608	0.2704	Other DHSs	healthy/tumor	chr11	111169557	111170881	Fill-in	GCCTTCTGCCCGCTCTCCCTCGTCCCTTTTCTCCGCCTTTTCCGCGGTCGCCGTATCATT	GCCTTCTGCCCGCTCTCCCTCGCCCCTTTTCTCCGCCTTTTCCGCGGTCGCCGTATCATT
rs7105857	chr11:111170744	C	T	T	C	I	1.9e-06	0.604402	0.3021	Other DHSs	tumor	chr11	111169557	111170881	Fill-in	GTCCCGAGTCCCTTCCTTCTCCGCCTGGCCAGGTGTGGCTTCTGGGGTCGCCGTATCATT	GTCCCGAGTCCCTTCCTTCTCCACCTGGCCAGGTGTGGCTTCTGGGGTCGCCGTATCATT
rs149757474	chr12:50528979	AAG	A	AAG	A	I	5.96e-07	0.0478633	0.2955	Other DHSs	healthy	chr12	50528853	50529129	Fill-in	CCTCCCTCTCCTCTCTCTCTCTTCCTCCCTCTCCTCTCTCTCCCTGGTCGCCGTATCATT	CCTCCCTCTCCTCTCTCTCTTCCTCCCTCTCCTCTCTCTCCCTGGTCGCCGTATCATT
rs113411336	chr12:50529042	GA	-	GA	-	I	4e-08	0.0232983	0.3325	Other DHSs	healthy	chr12	50528853	50529129	Fill-in	CTCTCCCTCCCTCCCCTCTCTCCCTCCCTCCTCTCTCTCTCCCTCGGTCGCCGTATCATT	CTCTCCCTCCCTCCCCTCTCCCTCCCTCCTCTCTCTCTCCCTCGGTCGCCGTATCATT
rs7315690	chr12:50581490	C	T	C	T	I	8.33e-07	0.253039	0.3153	Other DHSs	tumor	chr12	50581428	50581662	Fill-in	AGAGGGCAGCACACACTGCACTGCCCCTCTCGGTACCCTGCCAGCGGTCGCCGTATCATT	AGAGGGCAGCACACACTGCACTACCCCTCTCGGTACCCTGCCAGCGGTCGCCGTATCATT
rs12424691	chr12:50611477	G	A	G	A	I	1.38e-06	0.159826	0.3338	Other DHSs	tumor	chr12	50611350	50611568	Fill-in	CCTTCCCCCCACTGTAGACCTGCGGGTGCTGCCCCACGACCGCCAGGTCGCCGTATCATT	CCTTCCCCCCACTGTAGACCTGTGGGTGCTGCCCCACGACCGCCAGGTCGCCGTATCATT
rs3812825	chr12:50616346	A	G	A	G	I	1.7e-06	0.184389	0.3338	Other DHSs	healthy/tumor	chr12	50616237	50616512	Fill-in	AGGAGCAGCTTGGAGTTTTAACTTTCATTTTACAAAGAACAACATGGTCGCCGTATCATT	AGGAGCAGCTTGGAGTTTTAACCTTCATTTTACAAAGAACAACATGGTCGCCGTATCATT
rs10876023	chr12:50746917	A	G	G	A	I	1.13e-06	0.137567	0.3338	Other DHSs	tumor	chr12	50746519	50746944	Fill-in	GCCCTGGGGATCACTCTAACCCTTCAGCAGGCCCAGCAATTGGGGGGTCGCCGTATCATT	GCCCTGGGGATCACTCTAACCCCTCAGCAGGCCCAGCAATTGGGGGGTCGCCGTATCATT
rs10876074	chr12:51031817	C	G	C	G	I	1.52e-06	0.225653	0.3364	Other DHSs	healthy/tumor	chr12	51031811	51031988	Fill-in	AGTGATGATGTTAAAAGGTTTAGTAACAATAAAAAGTACACATTTGGTCGCCGTATCATT	AGTGATGATGTTAAAAGGTTTACTAACAATAAAAAGTACACATTTGGTCGCCGTATCATT
rs12896913	chr14:54649293	C	T	T	C	I	1.63e-05	0.593296	0.3681	Other DHSs	tumor	chr14	54649273	54649740	Fill-in	GGAGTGTGGTGCTACGATCATGGCTCAGTGCAACCTTGACCTCCTGGTCGCCGTATCATT	GGAGTGTGGTGCTACGATCATGACTCAGTGCAACCTTGACCTCCTGGTCGCCGTATCATT
rs9929218	chr16:68820946	G	A	A	G	T	0.000575	0.68	0.286	Other DHSs	healthy	chr16	68820578	68820953	Fill-in	GGCTGCAAAAACACAGGAAAGCCGTTGTGGAATTCAGAACCTTTGGGTCGCCGTATCATT	GGCTGCAAAAACACAGGAAAGCTGTTGTGGAATTCAGAACCTTTGGGTCGCCGTATCATT
rs60302411	chr16:68824220	A	C	C	A	I	0.000313	0.381	0.28	Other DHSs	tumor	chr16	68824084	68824626	Fill-in	CTTTCTGTTGGATTCCCCGAGGTTAGGGAGACCCCATGTACTGAAGGTCGCCGTATCATT	CTTTCTGTTGGATTCCCCGAGGGTAGGGAGACCCCATGTACTGAAGGTCGCCGTATCATT
rs2304107	chr19:33498824	G	T	T	G	I	5.36e-06	0.76	0.124	Other DHSs	tumor	chr19	33498774	33499022	Fill-in	AGAATCTACAGGTCATCCCTCGCAAGGGCCAGACCAGTCTCCAGCGGTCGCCGTATCATT	AGAATCTACAGGTCATCCCTCGAAAGGGCCAGACCAGTCTCCAGCGGTCGCCGTATCATT
rs10424333	chr19:33527596	C	G	G	C	I	1.78e-05	0.0112191	0.0989	Other DHSs	tumor	chr19	33527531	33527652	Fill-in	AGCCCACGCCCACCTGGAACTCGCGCTAGCCCGCAAGCACCGCGGGGTCGCCGTATCATT	AGCCCACGCCCACCTGGAACTCCCGCTAGCCCGCAAGCACCGCGGGGTCGCCGTATCATT
rs10411210	chr19:33532300	C	T	T	C	T	2.11e-06	0.05	0.096	Other DHSs	healthy/tumor	chr19	33531873	33532888	Fill-in	CAACAAGCACCAACGGTTTCCCGAAAACAAATAGGGCATTTTGCCGGTCGCCGTATCATT	CAACAAGCACCAACGGTTTCCCAAAAACAAATAGGGCATTTTGCCGGTCGCCGTATCATT
rs12459751	chr19:33538783	A	G	G	A	I	8.52e-06	0.053	0.103	Other DHSs	tumor	chr19	33538177	33538799	Fill-in	CACTCTGTTATCCAGGCTGGAGTGCAGTGGCGCAATTGTAGCTCAGGTCGCCGTATCATT	CACTCTGTTATCCAGGCTGGAGCGCAGTGGCGCAATTGTAGCTCAGGTCGCCGTATCATT
rs28363937	chr19:33540212	C	T	T	C	I	1.5e-05	0.057	0.103	Other DHSs	tumor	chr19	33540161	33540505	Fill-in	TATGGGTGGGGATGGTGGACCCGCCACCTTGTCCCCTACAGAGCAGGTCGCCGTATCATT	TATGGGTGGGGATGGTGGACCCACCACCTTGTCCCCTACAGAGCAGGTCGCCGTATCATT
rs6085661	chr20:6693128	C	T	C	T	T	3.25e-06	0.682103	0.3773	Other DHSs	healthy/tumor	chr20	6693084	6693168	Fill-in	CCACAGGTCACATACCCAGGAGGTTACAGAGCTCATTTTGAACCTGGTCGCCGTATCATT	CCACAGGTCACATACCCAGGAGATTACAGAGCTCATTTTGAACCTGGTCGCCGTATCATT
rs4813802	chr20:6699595	T	G	T	G	T	2.54e-06	0.598558	0.3417	Other DHSs	tumor	chr20	6699425	6699610	Fill-in	ACTATACTATTCGTGCCGTGATAAAATTATCTTGTAGGTGGAGAGGGTCGCCGTATCATT	ACTATACTATTCGTGCCGTGATCAAATTATCTTGTAGGTGGAGAGGGTCGCCGTATCATT
rs4925386	chr20:60921044	T	C	T	C	T	8.31e-07	0.564	0.318	Other DHSs	tumor	chr20	60920858	60921693	Fill-in	GAGGGGTTCCCCGGGATGGACCATGTTATCCTGCCTGCATCTCCGGGTCGCCGTATCATT	GAGGGGTTCCCCGGGATGGACCGTGTTATCCTGCCTGCATCTCCGGGTCGCCGTATCATT
rs2427291	chr20:60921324	G	A	A	G	I	2.5e-09	0.757255	0.2005	Other DHSs	tumor	chr20	60920858	60921693	Fill-in	GAGACTGCCACATCTTGGAGCCCACCCCTTGAGTCCTGGTAGCTCGGTCGCCGTATCATT	GAGACTGCCACATCTTGGAGCCTACCCCTTGAGTCCTGGTAGCTCGGTCGCCGTATCATT
rs1741640	chr20:60932414	T	C	T	C	I	8.25e-10	0.433914	0.2335	Other DHSs	tumor	chr20	60932287	60932519	Fill-in	GGTGCCCTGTCCGAGCAGTGCGATCAGGGTGCTGGCCCGGACGCCGGTCGCCGTATCATT	GGTGCCCTGTCCGAGCAGTGCGGTCAGGGTGCTGGCCCGGACGCCGGTCGCCGTATCATT
rs8668	chr20:60964064	A (T)	G (C)	G (C)	A (T)	I	8.48e-10	0.501778	0.2876	Other DHSs	healthy	chr20	60963914	60964179	Fill-in	GTAATTTAAGATTGCGTATTCATGTAGTGAGATTTAGTCATTAACGGTCGCCGTATCATT	GTAATTTAAGATTGCGTATTCACGTAGTGAGATTTAGTCATTAACGGTCGCCGTATCATT
rs2427320	chr20:60976723	A	G	G	A	I	5.73e-10	0.149603	0.2269	Other DHSs	tumor	chr20	60976268	60976820	Fill-in	GCGTCTGTGTGCACCTGCAGCATGCTGTGCATGCCGTCCCCTGATGGTCGCCGTATCATT	GCGTCTGTGTGCACCTGCAGCACGCTGTGCATGCCGTCCCCTGATGGTCGCCGTATCATT
rs10211851	chr20:60982997	C	T	T	C	I	2.57e-09	0.231017	0.252	Other DHSs	tumor	chr20	60982938	60983025	Fill-in	GCAGACAGGCTCCCGGGCTCCAGAGGCAGGCCCTGACCATCCCGGGGTCGCCGTATCATT	GCAGACAGGCTCCCGGGCTCCAAAGGCAGGCCCTGACCATCCCGGGGTCGCCGTATCATT
rs16888589	chr8:117635602	A	G	A	G	NA	NA	NA	NA	Literature	no	NA	NA	NA	Annealing	GTGCATGCAGGGGACAGCCGGGTTCTGGGAAGAGAGAAGGGCAACAGAAGG	GTGCATGCAGGGGACAGCCGGGTTCCGGGAAGAGAGAAGGGCAACAGAAGG	Pittman et al., PLoS Genet., 2010
rs4444235	chr14:54410919	C	T	T	C	NA	NA	NA	NA	Literature	no	NA	NA	NA	Annealing	TCAAGCAATTTTAAGCTGCCTGGACGTAGTATCAGGGCTGTGGGCATCATG	TCAAGCAATTTTAAGCTGCCTGGACATAGTATCAGGGCTGTGGGCATCATG	Lubbe et al., Oncogene, 2012
Note
(1) The detailed methods of oligo synthesis are described in Supplementary Figure 2;
(2) Ref: reference sequences (ancestral alleles); Alt: alteration sequences (minor alleles);
(3) The fill-in oligos has 15 bp illumina sequence at 5'end (GGTCGCCGTATCATT).
