# Supplementary material for: The non-coding variant rs1800734 enhances DCLK3 expression through long-range interaction and promotes colorectal cancer progression
Source: Nat Commun. 2017 Feb 14;8:14418. doi: 10.1038/ncomms14418 (PMC5316867; doi:10.1038/ncomms14418)
Supplement: Supplementary Data 2 — Summary of allele-specific protein binding events. [file ncomms14418-s3.xlsx]

## Sheet: Supplementary_Data_2
Supplementary Data 2. Summary of allele-specific protein binding events
Interaction ID	Protein ID	Gene name	Protein name	SNP ID	TF: Yes/No	TF family	Enriched by Ref/Alt	Difference type	Forward: Log2(Ref/Alt)	Reverse: Log2(Alt/Ref)	Forward P-value	Reverse P-value
PGK1^188|rs10211851	188	PGK1	Phosphoglycerate kinase 1;Phosphoglycerate kinase	rs10211851	No	NA	Alt	Qualitative	-1.7459	1.1125	9.23e-23	3.35e-05
TCOF1^326|rs10211851	326	TCOF1		rs10211851	No	NA	Alt	Qualitative	-1.0215	1.347	1.05e-08	4.54e-07
UBTF^930|rs10211851	930	UBTF	Nucleolar transcription factor 1	rs10211851	Yes	HMG box	Ref	Quantitative	0.872868	-0.71163	0.00692262	0.000155818
KRT2^1029|rs10211851	1029	KRT2	Keratin, type II cytoskeletal 2 epidermal	rs10211851	No	NA	Ref	Quantitative	1.13416	-2.20896	0.000465562	2.59e-30
SP3^1251|rs10211851	1251	SP3		rs10211851	Yes	C2H2 SP1	Ref	Quantitative	0.834711	-0.680012	0.00977125	0.000294761
CTNNB1^93|rs10318	93	CTNNB1	Catenin beta-1	rs10318	Yes	Beta-catenin	Ref	Quantitative	0.878294	-1.23382	0.000590385	8.44e-07
GTF2I^97|rs10318	97	GTF2I	General transcription factor II-I	rs10318	Yes	Unclassified	Ref	Quantitative	1.19365	-1.08807	3.35e-06	1.53e-05
CTNNA1^154|rs10318	154	CTNNA1	Catenin alpha-1	rs10318	No	NA	Ref	Quantitative	0.788268	-0.804023	0.00200223	0.00161045
HNF1A^285|rs10318	285	HNF1A	Hepatocyte nuclear factor 1-alpha	rs10318	Yes	homeo HNF1	Alt	Quantitative	-1.19786	0.849519	0.0013606	0.00115437
MAZ^553|rs10318	553	MAZ	Myc-associated zinc finger protein	rs10318	Yes	C2H2	Ref	Quantitative	0.730575	-0.800651	0.00412938	0.0016888
BLM^591|rs10318	591	BLM	Bloom syndrome protein	rs10318	No	NA	Ref	Quantitative	0.778797	-1.17	0.00226195	3.13e-06
POLRMT^646|rs10318	646	POLRMT	DNA-directed RNA polymerase, mitochondrial	rs10318	No	NA	Ref	Quantitative	0.841329	-0.94867	0.000988121	0.000176862
KLF4^698|rs10318	698	KLF4	Krueppel-like factor 4	rs10318	Yes	C2H2 Kruepel	Ref	Quantitative	1.16909	-1.49378	5.27e-06	2.02e-09
PCCB^822|rs10318	822	PCCB	Propionyl-CoA carboxylase beta chain, mitochondrial	rs10318	No	NA	Alt	Quantitative	-1.2905	0.870818	0.000552731	0.00087512
HOXB9^931|rs10318	931	HOXB9	Homeobox protein Hox-B9	rs10318	Yes	homeo Abd-B	Ref	Quantitative	1.18808	-1.35328	3.71e-06	6.06e-08
KRT2^1029|rs10318	1029	KRT2	Keratin, type II cytoskeletal 2 epidermal	rs10318	No	NA	Ref	Quantitative	1.13172	-1.00326	1.03e-05	7.04e-05
RECQL^1072|rs10318	1072	RECQL	ATP-dependent DNA helicase Q1	rs10318	No	NA	Ref	Quantitative	0.898247	-1.17801	0.000443575	2.67e-06
SUB1^1128|rs10318	1128	SUB1	Activated RNA polymerase II transcriptional coactivator p15	rs10318	Yes	Unclassified	Ref	Quantitative	1.30135	-1.58238	4.14e-07	2.01e-10
YBX1^1205|rs10318	1205	YBX1	Nuclease-sensitive element-binding protein 1	rs10318	Yes	CSD	Ref	Quantitative	0.809579	-0.887206	0.00151483	0.000470999
TFAP4^1243|rs10318	1243	TFAP4	Transcription factor AP-4	rs10318	Yes	bHLH	Alt	Quantitative	-1.50377	1.20808	5.54e-05	5.06e-06
SP3^1251|rs10318	1251	SP3		rs10318	Yes	C2H2 SP1	Ref	Quantitative	1.72565	-1.72566	2.18e-11	3.62e-12
KLF5^1316|rs10318	1316	KLF5	Krueppel-like factor 5	rs10318	Yes	C2H2 Kruepel	Ref	Qualitative	1.92071	-5.3325	9.81e-14	1.8e-105
ZNF192^1389|rs10318	1389	ZNF192	Zinc finger protein 192	rs10318	Yes	Unclassified	Ref	Qualitative	0.716332	-3.2361	0.00490278	1.23e-39
ACTBL2^1430|rs10318	1430	ACTBL2	Beta-actin-like protein 2	rs10318	No	NA	Alt	Qualitative	-1.1105	2.5954	0.00301479	5.45e-22
SETX^1528|rs10318	1528	SETX	Probable helicase senataxin	rs10318	No	NA	Ref	Quantitative	0.710085	-0.703079	0.00528167	0.00617926
ARID3A^1768|rs10318	1768	ARID3A	AT-rich interactive domain-containing protein 3A	rs10318	Yes	Unclassified	Alt	Quantitative	-1.02524	0.748633	0.0062331	0.0039679
TCF7L2^1912|rs10318	1912	TCF7L2	Transcription factor 7-like 2	rs10318	Yes	HMG LEF	Ref	Quantitative	1.02864	-1.42841	5.97e-05	1.03e-08
SMARCAL1^1957|rs10318	1957	SMARCAL1	SWI/SNF-related matrix-associated actin-dependent regulator of chromatin subfamily A-like protein 1	rs10318	Yes	Unclassified	Ref	Quantitative	1.11796	-1.19281	1.32e-05	1.98e-06
ZNF629^1992|rs10318	1992	ZNF629	Zinc finger protein 629	rs10318	Yes	C2H2 Kruepel	Ref	Quantitative	0.786345	-1.11391	0.00205263	9.39e-06
DEAF1^237|rs10411210	237	DEAF1	Deformed epidermal autoregulatory factor 1 homolog	rs10411210	Yes	SAND	Ref	Qualitative	3.2264	-3.9132	1.45e-68	3.49e-43
ELF2^361|rs10411210	361	ELF2	ETS-related transcription factor Elf-2	rs10411210	Yes	ETS	Ref	Quantitative	0.70726	-1.1292	9.02e-05	6.9e-05
ELF1^366|rs10411210	366	ELF1	ETS-related transcription factor Elf-1	rs10411210	Yes	ETS	Ref	Quantitative	1.19383	-1.29191	6.18e-11	5.31e-06
EHF^416|rs10411210	416	EHF	ETS homologous factor	rs10411210	Yes	ETS	Ref	Quantitative	0.461424	-1.03171	0.00960197	0.000276393
ZNF384^518|rs10411210	518	ZNF384	Zinc finger protein 384	rs10411210	Yes	C2H2 Kruepel	Alt	Quantitative	-0.929611	0.479955	3.2e-07	0.00825712
CEBPB^935|rs10411210	935	CEBPB	CCAAT/enhancer-binding protein beta	rs10411210	Yes	BZIP , C/EBP	Alt	Qualitative	-1.00165	1.6365	3.47e-08	1.76e-19
RPS27A^1192|rs10411210	1192	RPS27A	Ubiquitin-40S ribosomal protein S27a;Ubiquitin;40S ribosomal protein S27a	rs10411210	No	NA	Ref	Qualitative	2.2929	-4.2367	1.15e-35	2.6e-50
POF1B^1637|rs10411210	1637	POF1B	Protein POF1B	rs10411210	No	NA	Ref	Qualitative	2.3481	-3.213	2.63e-37	1.13e-29
LCOR^1720|rs10411210	1720	LCOR	Ligand-dependent corepressor	rs10411210	Yes	Unclassified	Alt	Quantitative	-1.40316	1.27137	7.89e-15	2.36e-12
PURB^1737|rs10411210	1737	PURB	Transcriptional activator protein Pur-beta	rs10411210	Yes	PUR	Ref	Quantitative	0.829687	-0.767167	4.75e-06	0.00682075
ZSCAN21^145|rs10424333	145	ZSCAN21	Zinc finger and SCAN domain-containing protein 21	rs10424333	Yes	C2H2 Kruepel	Ref	Quantitative	0.544881	-1.07725	0.00983997	0.00996209
SUMO2;SUMO3;SUMO4^616|rs10424333	616	SUMO2;SUMO3;SUMO4	Small ubiquitin-related modifier 2;Small ubiquitin-related modifier 3;Small ubiquitin-related modifier 4	rs10424333	No	NA	Ref	Quantitative	0.651959	-1.19896	0.00180759	0.00395491
ANXA4^861|rs10424333	861	ANXA4	Annexin A4;Annexin	rs10424333	No	NA	Ref	Quantitative	0.78031	-1.12202	0.000165929	0.00716275
RPA1^992|rs10424333	992	RPA1	Replication protein A 70 kDa DNA-binding subunit	rs10424333	No	NA	Ref	Quantitative	0.78115	-1.09582	0.000163145	0.00870035
MDH2^1045|rs10424333	1045	MDH2	Malate dehydrogenase, mitochondrial;Malate dehydrogenase	rs10424333	No	NA	Ref	Quantitative	0.801655	-1.3862	0.000107359	0.000807038
SUB1^1128|rs10424333	1128	SUB1	Activated RNA polymerase II transcriptional coactivator p15	rs10424333	Yes	Unclassified	Ref	Quantitative	0.664028	-1.30358	0.00146832	0.00166896
HSPE1^1166|rs10424333	1166	HSPE1	10 kDa heat shock protein, mitochondrial	rs10424333	No	NA	Ref	Quantitative	1.014	-1.12781	7.74e-07	0.00685783
CNBP^1180|rs10424333	1180	CNBP		rs10424333	Yes	Unclassified	Ref	Quantitative	0.941632	-1.53923	4.7e-06	0.000188953
RSBN1^1470|rs10424333	1470	RSBN1	Round spermatid basic protein 1	rs10424333	No	NA	Alt	Qualitative	-2.1471	2.8099	1.03e-27	9.04e-42
WDR82^1511|rs10424333	1511	WDR82	WD repeat-containing protein 82	rs10424333	No	NA	Alt	Qualitative	-2.0617	1.6487	1.04e-25	9.14e-16
RSRC1^1717|rs10424333	1717	RSRC1	Serine/Arginine-related protein 53	rs10424333	No	NA	Alt	Qualitative	-2.4545	2.0291	1.41e-35	7.54e-23
ZFX^213|rs10505474	213	ZFX	Zinc finger X-chromosomal protein	rs10505474	Yes	C2H2 Kruepel	Alt	Qualitative	-2.4054	3.1335	1.57e-23	1.17e-70
GRHL2^232|rs10505474	232	GRHL2	Grainyhead-like protein 2 homolog	rs10505474	Yes	CP2	Alt	Quantitative	-0.613873	0.577731	0.00873002	0.000781569
PRDM10^409|rs10505474	409	PRDM10	PR domain zinc finger protein 10	rs10505474	Yes	Unclassified	Ref	Quantitative	1.16877	-1.36796	2.06e-05	7.55e-16
KDM1A^494|rs10505474	494	KDM1A	Lysine-specific histone demethylase 1A	rs10505474	Yes	Unclassified	Ref	Quantitative	1.29854	-1.42105	2.13e-06	5.37e-17
JUNB^929|rs10505474	929	JUNB	Transcription factor jun-B	rs10505474	Yes	BZIP , Jun	Ref	Quantitative	0.815903	-0.855719	0.00321062	5.66e-07
SUB1^1128|rs10505474	1128	SUB1	Activated RNA polymerase II transcriptional coactivator p15	rs10505474	Yes	Unclassified	Alt	Quantitative	-0.704935	0.764771	0.00272377	1.01e-05
NFYC^1323|rs10505474	1323	NFYC	Nuclear transcription factor Y subunit gamma	rs10505474	Yes	NFY	Ref	Quantitative	0.866789	-0.75465	0.00171281	1.09e-05
DDX1^1650|rs10505474	1650	DDX1	ATP-dependent RNA helicase DDX1	rs10505474	Yes	Unclassified	Alt	Qualitative	-2.8407	3.6776	4.44e-32	1.87e-96
RREB1^1661|rs10505474	1661	RREB1	Ras-responsive element-binding protein 1	rs10505474	Yes	C2H2 Kruepel	Ref	Quantitative	1.23658	-1.42337	6.46e-06	4.77e-17
RCOR1^2021|rs10505474	2021	RCOR1	REST corepressor 1	rs10505474	Yes	Unclassified	Ref	Quantitative	1.32331	-1.56137	1.34e-06	3.08e-20
POU2F1^586|rs10505477	586	POU2F1	POU domain, class 2, transcription factor 1	rs10505477	Yes	POU transcription factor , Class-2	Ref	Qualitative	2.496	-1.9598	2.14e-21	7.9e-08
CDC40^717|rs10505477	717	CDC40	Pre-mRNA-processing factor 17	rs10505477	No	NA	Ref	Qualitative	2.4818	-2.8355	3.57e-21	1.12e-14
PRPF40A^744|rs10505477	744	PRPF40A	Pre-mRNA-processing factor 40 homolog A	rs10505477	No	NA	Alt	Quantitative	-1.57488	1.66084	0.00127227	0.00164423
PCCB^822|rs10505477	822	PCCB	Propionyl-CoA carboxylase beta chain, mitochondrial	rs10505477	No	NA	Ref	Quantitative	0.810978	-1.16696	0.00159231	0.00120799
TFCP2^1278|rs10505477	1278	TFCP2	Alpha-globin transcription factor CP2	rs10505477	Yes	CP2	Alt	Quantitative	-1.76837	2.47337	0.000288727	2.33e-06
RSRC2^1523|rs10505477	1523	RSRC2	Arginine/serine-rich coiled-coil protein 2	rs10505477	No	NA	Alt	Quantitative	-1.32319	1.54345	0.00697857	0.00349553
ARID3B^1561|rs10505477	1561	ARID3B	AT-rich interactive domain-containing protein 3B	rs10505477	Yes	Unclassified	Ref	Quantitative	1.08481	-1.11569	2.82e-05	0.00194104
ARID3A^1768|rs10505477	1768	ARID3A	AT-rich interactive domain-containing protein 3A	rs10505477	Yes	Unclassified	Ref	Quantitative	1.46305	-1.32978	2.01e-08	0.000237952
ARGLU1^1939|rs10505477	1939	ARGLU1	Arginine and glutamate-rich protein 1	rs10505477	No	NA	Alt	Quantitative	-1.3715	1.53938	0.00513421	0.00358492
SAP30BP^2008|rs10505477	2008	SAP30BP	SAP30-binding protein	rs10505477	No	NA	Ref	Qualitative	1.7857	-1.4883	8.78e-12	4.11e-05
NFATC1^297|rs10793093	297	NFATC1	Nuclear factor of activated T-cells, cytoplasmic 1	rs10793093	Yes	RHD	Ref	Quantitative	2.9768	-2.75263	1.78e-58	4.44e-61
TCOF1^326|rs10793093	326	TCOF1		rs10793093	No	NA	Alt	Qualitative	-1.7387	1.6399	2.75e-18	2.71e-29
MAZ^553|rs10793093	553	MAZ	Myc-associated zinc finger protein	rs10793093	Yes	C2H2	Alt	Quantitative	-0.901365	0.757877	4.72e-06	1.44e-07
PPP1CB^1171|rs10793093	1171	PPP1CB	Serine/threonine-protein phosphatase PP1-beta catalytic subunit;Serine/threonine-protein phosphatase	rs10793093	No	NA	Alt	Qualitative	-1.4662	1.2815	1.68e-13	1.28e-18
CNBP^1180|rs10793093	1180	CNBP		rs10793093	Yes	Unclassified	Alt	Quantitative	-0.678487	0.608147	0.000513474	2.18e-05
RBPJ^1261|rs10793093	1261	RBPJ	Recombining binding protein suppressor of hairless	rs10793093	Yes	Su(H)	Alt	Quantitative	-1.4105	1.18656	1.28e-12	3.23e-16
INTS3^1478|rs10793093	1478	INTS3	Integrator complex subunit 3	rs10793093	No	NA	Ref	Quantitative	0.643856	-0.733747	0.000705785	1.6e-05
C20orf72^1779|rs10793093	1779	C20orf72	Uncharacterized protein C20orf72	rs10793093	No	NA	Alt	Quantitative	-0.65624	0.978342	0.000769575	1.44e-11
PDF^1894|rs10793093	1894	PDF	Peptide deformylase, mitochondrial	rs10793093	Yes	Unclassified	Alt	Qualitative	-1.0577	2.0163	8.77e-08	3.07e-43
TRMT6^2014|rs10793093	2014	TRMT6	tRNA (adenine(58)-N(1))-methyltransferase non-catalytic subunit TRM6	rs10793093	No	NA	Alt	Quantitative	-0.787866	0.548437	5.94e-05	0.000122755
KDM1A^494|rs10808556	494	KDM1A	Lysine-specific histone demethylase 1A	rs10808556	Yes	Unclassified	Alt	Quantitative	-2.28174	2.32998	1.99e-08	4.08e-37
SP1^557|rs10808556	557	SP1	Transcription factor Sp1	rs10808556	Yes	C2H2 SP1	Ref	Quantitative	4.94448	-3.43489	6.71e-29	1.88e-41
KLF4^698|rs10808556	698	KLF4	Krueppel-like factor 4	rs10808556	Yes	C2H2 Kruepel	Ref	Quantitative	2.81486	-1.90958	2.12e-10	6.83e-14
SLC25A6;SLC25A4^890|rs10808556	890	SLC25A6;SLC25A4	ADP/ATP translocase 3;ADP/ATP translocase 1	rs10808556	No	NA	Alt	Qualitative	-1.5469	1.6991	0.000142512	1.57e-20
YY1^985|rs10808556	985	YY1	Transcriptional repressor protein YY1	rs10808556	Yes	YY C2H2	Alt	Qualitative	-1.49761	5.0964	0.000231029	2.61e-170
KLF3^1147|rs10808556	1147	KLF3	Krueppel-like factor 3	rs10808556	Yes	C2H2 Kruepel	Ref	Quantitative	2.95127	-3.01019	2.73e-11	3.18e-32
NTHL1^1215|rs10808556	1215	NTHL1	Endonuclease III-like protein 1	rs10808556	No	NA	Ref	Qualitative	1.9195	-0.716031	1.47e-05	0.00511234
SP3^1251|rs10808556	1251	SP3		rs10808556	Yes	C2H2 SP1	Ref	Quantitative	3.92106	-3.0152	8.94e-19	2.52e-32
HDAC1^1308|rs10808556	1308	HDAC1	Histone deacetylase 1	rs10808556	Yes	Unclassified	Alt	Quantitative	-1.09148	0.541416	0.00730506	0.00294619
KLF5^1316|rs10808556	1316	KLF5	Krueppel-like factor 5	rs10808556	Yes	C2H2 Kruepel	Ref	Quantitative	1.67405	-1.30875	0.000157016	2.9e-07
RREB1^1661|rs10808556	1661	RREB1	Ras-responsive element-binding protein 1	rs10808556	Yes	C2H2 Kruepel	Alt	Quantitative	-2.01491	2.20567	7.2e-07	1.92e-33
KLF16^1810|rs10808556	1810	KLF16	Krueppel-like factor 16	rs10808556	Yes	C2H2 SP1	Ref	Qualitative	2.89361	-4.8713	6.56e-11	1.36e-81
RCOR1^2021|rs10808556	2021	RCOR1	REST corepressor 1	rs10808556	Yes	Unclassified	Alt	Quantitative	-1.80173	2.37868	9.37e-06	1.31e-38
KLF13^2072|rs10808556	2072	KLF13	Krueppel-like factor 13	rs10808556	Yes	C2H2 SP1	Ref	Qualitative	2.93853	-3.7998	3.32e-11	2.41e-50
XRCC1^489|rs10808557	489	XRCC1	DNA repair protein XRCC1	rs10808557	No	NA	Ref	Quantitative	0.626486	-0.714065	0.000248092	5.71e-05
STAG2^531|rs10808557	531	STAG2	Cohesin subunit SA-2	rs10808557	No	NA	Ref	Qualitative	1.2444	-1.5918	3.36e-13	1.52e-19
MAZ^553|rs10808557	553	MAZ	Myc-associated zinc finger protein	rs10808557	Yes	C2H2	Ref	Quantitative	0.852718	-1.01736	6.11e-07	8.47e-09
MPG;PIG16^555|rs10808557	555	MPG;PIG16	DNA-3-methyladenine glycosylase	rs10808557	No	NA	Ref	Quantitative	0.602267	-0.524313	0.00042744	0.00328636
SP1^557|rs10808557	557	SP1	Transcription factor Sp1	rs10808557	Yes	C2H2 SP1	Ref	Quantitative	0.482229	-0.534078	0.00479804	0.00274056
ZBTB7B^678|rs10808557	678	ZBTB7B	Zinc finger and BTB domain-containing protein 7B	rs10808557	Yes	C2H2 ZBTB	Ref	Quantitative	0.721154	-0.869649	2.46e-05	8.92e-07
RECQL^1072|rs10808557	1072	RECQL	ATP-dependent DNA helicase Q1	rs10808557	No	NA	Ref	Quantitative	0.554736	-0.573617	0.00117669	0.00127515
CNBP^1178|rs10808557	1178	CNBP	Cellular nucleic acid-binding protein	rs10808557	Yes	Unclassified	Ref	Qualitative	1.0704	-1.95	3.82e-10	1.38e-28
CNBP^1180|rs10808557	1180	CNBP		rs10808557	Yes	Unclassified	Ref	Quantitative	1.40212	-1.64702	2.37e-16	8.04e-21
NTHL1^1215|rs10808557	1215	NTHL1	Endonuclease III-like protein 1	rs10808557	No	NA	Ref	Qualitative	3.6619	-1.06214	8.34e-102	1.8e-09
SP3^1251|rs10808557	1251	SP3		rs10808557	Yes	C2H2 SP1	Ref	Quantitative	0.524064	-0.560792	0.00217647	0.00164291
VEZF1^1326|rs10808557	1326	VEZF1	Vascular endothelial zinc finger 1	rs10808557	Yes	C2H2 Kruepel	Ref	Quantitative	0.876016	-0.867173	2.99e-07	9.58e-07
ZBTB2^1589|rs10808557	1589	ZBTB2	Zinc finger and BTB domain-containing protein 2	rs10808557	Yes	C2H2 ZBTB	Ref	Qualitative	3.9189	-2.6067	2.59e-116	7.34e-50
ZNF740^1603|rs10808557	1603	ZNF740	Zinc finger protein 740	rs10808557	Yes	C2H2 Kruepel	Ref	Quantitative	0.850079	-0.669052	6.62e-07	0.000165091
ZNF148^2052|rs10808557	2052	ZNF148	Zinc finger protein 148	rs10808557	Yes	C2H2 Kruepel	Ref	Quantitative	1.41986	-1.78817	9.93e-17	2.81e-24
MUTYH^287|rs10876023	287	MUTYH	A/G-specific adenine DNA glycosylase	rs10876023	No	NA	Ref	Quantitative	1.31011	-1.29697	1.16e-05	2.89e-07
SMARCC2^501|rs10876023	501	SMARCC2	SWI/SNF complex subunit SMARCC2	rs10876023	Yes	Unclassified	Ref	Qualitative	4.1847	-4.199	4.37e-44	4.98e-62
MBD4^777|rs10876023	777	MBD4	Methyl-CpG-binding domain protein 4	rs10876023	Yes	Unclassified	Ref	Qualitative	2.3061	-2.7083	1.47e-14	8.35e-27
EPHA2^996|rs10876023	996	EPHA2	Ephrin type-A receptor 2	rs10876023	No	NA	Ref	Qualitative	1.2391	-2.1159	3.35e-05	5.62e-17
S100A11^1010|rs10876023	1010	S100A11	Protein S100-A11	rs10876023	No	NA	Ref	Qualitative	3.6357	-2.1097	1.01e-33	6.92e-17
SUB1^1128|rs10876023	1128	SUB1	Activated RNA polymerase II transcriptional coactivator p15	rs10876023	Yes	Unclassified	Ref	Quantitative	1.30416	-1.1622	1.27e-05	4.28e-06
NTHL1^1215|rs10876023	1215	NTHL1	Endonuclease III-like protein 1	rs10876023	No	NA	Ref	Quantitative	1.10969	-0.869939	0.000200147	0.000581688
TFAM^1231|rs10876023	1231	TFAM	Transcription factor A, mitochondrial	rs10876023	Yes	HMG box	Alt	Quantitative	-0.672497	1.07772	0.00528152	3.79e-10
WRN^1333|rs10876023	1333	WRN	Werner syndrome ATP-dependent helicase	rs10876023	No	NA	Ref	Quantitative	1.16189	-1.24008	9.94e-05	9.32e-07
BMS1^1353|rs10876023	1353	BMS1	Ribosome biogenesis protein BMS1 homolog	rs10876023	No	NA	Ref	Qualitative	2.047	-3.2556	8.48e-12	5.46e-38
ZSCAN21^145|rs10876074	145	ZSCAN21	Zinc finger and SCAN domain-containing protein 21	rs10876074	Yes	C2H2 Kruepel	Ref	Quantitative	1.00267	-0.678649	0.000459568	0.00175001
TCOF1^390|rs10876074	390	TCOF1	Treacle protein	rs10876074	No	NA	Ref	Qualitative	1.243	-1.3489	1.63e-05	3.16e-10
MPG;PIG16^555|rs10876074	555	MPG;PIG16	DNA-3-methyladenine glycosylase	rs10876074	No	NA	Ref	Quantitative	0.809744	-0.575873	0.00430113	0.00816956
CLIC1^644|rs10876074	644	CLIC1	Chloride intracellular channel protein 1	rs10876074	No	NA	Ref	Qualitative	1.5447	-0.64345	1.01e-07	0.00303988
CEBPB^935|rs10876074	935	CEBPB	CCAAT/enhancer-binding protein beta	rs10876074	Yes	BZIP , C/EBP	Ref	Quantitative	0.919302	-0.729435	0.00126754	0.000753915
CPT1A^1099|rs10876074	1099	CPT1A	Carnitine O-palmitoyltransferase 1, liver isoform	rs10876074	No	NA	Ref	Qualitative	2.8507	-3.0622	2.7e-22	7.92e-47
PPP1CB^1171|rs10876074	1171	PPP1CB	Serine/threonine-protein phosphatase PP1-beta catalytic subunit;Serine/threonine-protein phosphatase	rs10876074	No	NA	Ref	Qualitative	3.1331	-3.0351	1.56e-26	4.97e-46
CNBP^1180|rs10876074	1180	CNBP		rs10876074	Yes	Unclassified	Ref	Quantitative	1.10514	-0.951987	0.000119316	9.93e-06
TFAM^1231|rs10876074	1231	TFAM	Transcription factor A, mitochondrial	rs10876074	Yes	HMG box	Alt	Quantitative	-0.820718	1.02765	0.000411073	1.1e-05
PURA^1233|rs10876074	1233	PURA	Transcriptional activator protein Pur-alpha	rs10876074	Yes	PUR	Ref	Qualitative	3.7734	-3.5554	1.42e-37	1.39e-62
ZCCHC8^1490|rs10876074	1490	ZCCHC8	Zinc finger CCHC domain-containing protein 8	rs10876074	No	NA	Ref	Quantitative	0.939753	-0.631019	0.000995014	0.00367194
PURB^1737|rs10876074	1737	PURB	Transcriptional activator protein Pur-beta	rs10876074	Yes	PUR	Ref	Quantitative	1.82485	-1.71814	3.72e-10	9.59e-16
MYO5B^2033|rs10876074	2033	MYO5B	Unconventional myosin-Vb	rs10876074	No	NA	Ref	Qualitative	1.3197	-1.3016	4.92e-06	1.3e-09
GTF2I^97|rs10891246	97	GTF2I	General transcription factor II-I	rs10891246	Yes	Unclassified	Alt	Quantitative	-1.89105	1.38339	4.45e-12	9.8e-05
FUBP1^150|rs10891246	150	FUBP1		rs10891246	Yes	Unclassified	Alt	Quantitative	-3.44097	1.38819	6.7e-36	9.31e-05
ZBTB7A^779|rs10891246	779	ZBTB7A	Zinc finger and BTB domain-containing protein 7A	rs10891246	Yes	C2H2 ZBTB	Alt	Quantitative	-0.900853	1.01892	0.000799251	0.00312977
PARP1^862|rs10891246	862	PARP1	Poly [ADP-ribose] polymerase 1	rs10891246	Yes	Unclassified	Ref	Quantitative	0.727006	-0.995391	0.00325912	0.00788473
DHX9^1267|rs10891246	1267	DHX9	ATP-dependent RNA helicase A	rs10891246	Yes	Unclassified	Alt	Quantitative	-0.943444	0.984334	0.000453923	0.0041646
FLII^1287|rs10891246	1287	FLII	Protein flightless-1 homolog	rs10891246	No	NA	Ref	Qualitative	2.4493	-2.4545	1.86e-24	1.12e-12
KLF5^1316|rs10891246	1316	KLF5	Krueppel-like factor 5	rs10891246	Yes	C2H2 Kruepel	Alt	Quantitative	-1.07151	1.01856	7.24e-05	0.0031391
ZBTB2^1589|rs10891246	1589	ZBTB2	Zinc finger and BTB domain-containing protein 2	rs10891246	Yes	C2H2 ZBTB	Ref	Quantitative	1.4418	-1.08109	2.57e-09	0.00351395
KLF16^1810|rs10891246	1810	KLF16	Krueppel-like factor 16	rs10891246	Yes	C2H2 SP1	Alt	Quantitative	-1.60894	1.61027	3.52e-09	7.42e-06
INTS6^2025|rs10891246	2025	INTS6	Integrator complex subunit 6	rs10891246	No	NA	Ref	Qualitative	1.5974	-1.8197	3.76e-11	2.28e-07
REPIN1^223|rs10956366	223	REPIN1	Replication initiator 1	rs10956366	Yes	Unclassified	Ref	Qualitative	1.81848	-3.4124	6.07e-18	1.26e-29
NFATC1^297|rs10956366	297	NFATC1	Nuclear factor of activated T-cells, cytoplasmic 1	rs10956366	Yes	RHD	Ref	Qualitative	3.2845	-2.886	4.63e-55	1.47e-21
HMGB3^316|rs10956366	316	HMGB3	High mobility group protein B3	rs10956366	Yes	HMG box	Alt	Quantitative	-1.19975	0.784588	0.000249036	0.000949699
RAB5C;RAB5A;RAB5B^515|rs10956366	515	RAB5C;RAB5A;RAB5B	Ras-related protein Rab-5C;Ras-related protein Rab-5A	rs10956366	No	NA	Alt	Qualitative	-2.3306	0.784085	1.37e-12	0.00095651
TEAD3^567|rs10956366	567	TEAD3		rs10956366	Yes	TEAD	Ref	Quantitative	1.48001	-1.63751	2.29e-12	8.97e-08
TEAD1^576|rs10956366	576	TEAD1	Transcriptional enhancer factor TEF-1	rs10956366	Yes	TEAD	Ref	Quantitative	1.22163	-1.55665	7.37e-09	3.87e-07
FOXD2^718|rs10956366	718	FOXD2	Forkhead box protein D2	rs10956366	Yes	Forkhead	Alt	Qualitative	-1.3348	2.0646	4.66e-05	4.21e-17
MSL3P1^865|rs10956366	865	MSL3P1	Putative male-specific lethal-3 protein-like 2	rs10956366	No	NA	Ref	Quantitative	0.567253	-0.896442	0.00783995	0.00424879
YY1^985|rs10956366	985	YY1	Transcriptional repressor protein YY1	rs10956366	Yes	YY C2H2	Ref	Qualitative	3.06046	-3.0346	5.09e-48	1.06e-23
KRT2^1029|rs10956366	1029	KRT2	Keratin, type II cytoskeletal 2 epidermal	rs10956366	No	NA	Ref	Quantitative	1.59479	-1.22729	3.92e-14	7.2e-05
YAP1^1075|rs10956366	1075	YAP1	Yorkie homolog	rs10956366	Yes	Unclassified	Ref	Qualitative	1.3874	-1.53475	4.91e-11	5.69e-07
RAB10^1156|rs10956366	1156	RAB10	Ras-related protein Rab-10	rs10956366	No	NA	Alt	Qualitative	-3.144	1.35377	1.3e-21	2.49e-08
NTHL1^1215|rs10956366	1215	NTHL1	Endonuclease III-like protein 1	rs10956366	No	NA	Ref	Quantitative	0.722204	-0.921991	0.000677583	0.00323132
FOXK1^1229|rs10956366	1229	FOXK1	Forkhead box protein K1	rs10956366	Yes	Forkhead	Alt	Qualitative	-1.321	1.55493	5.57e-05	1.82e-10
FOXC1^1283|rs10956366	1283	FOXC1	Forkhead box protein C1	rs10956366	Yes	Forkhead	Alt	Qualitative	-4.6516	2.75495	3.11e-45	6.52e-29
KIAA1429^1479|rs10956366	1479	KIAA1429	Protein virilizer homolog	rs10956366	No	NA	Alt	Qualitative	-2.6159	3.3965	1.85e-15	8.22e-43
TEAD3^1760|rs10956366	1760	TEAD3	Transcriptional enhancer factor TEF-5	rs10956366	Yes	TEAD	Ref	Quantitative	1.23395	-1.6491	5.18e-09	7.23e-08
ZNF644^1862|rs10956366	1862	ZNF644	Zinc finger protein 644	rs10956366	Yes	C2H2 Kruepel	Ref	Quantitative	0.663572	-1.02151	0.00181691	0.00104226
MSL2^1901|rs10956366	1901	MSL2	Male-specific lethal 2 homolog	rs10956366	No	NA	Ref	Quantitative	0.611172	-1.23297	0.00412398	6.65e-05
INO80^2029|rs10956366	2029	INO80	DNA helicase INO80	rs10956366	No	NA	Ref	Qualitative	1.46843	-1.9835	3.39e-12	7.63e-11
RUVBL2^2054|rs10956366	2054	RUVBL2	RuvB-like 2	rs10956366	No	NA	Ref	Quantitative	0.819259	-0.867726	0.000112574	0.00573271
RUVBL1^2056|rs10956366	2056	RUVBL1	RuvB-like 1	rs10956366	No	NA	Ref	Quantitative	0.809826	-0.902578	0.000135232	0.00398091
MSANTD2^152|rs10956367	152	MSANTD2	Myb/SANT-like DNA-binding domain-containing protein 2	rs10956367	No	NA	Ref	Quantitative	1.81057	-1.73851	1.36e-20	1.14e-16
ZNF24^924|rs10956367	924	ZNF24	Zinc finger protein 24	rs10956367	Yes	C2H2 Kruepel	Alt	Quantitative	-0.786447	0.719315	0.00284219	0.00283456
KRT2^1029|rs10956367	1029	KRT2	Keratin, type II cytoskeletal 2 epidermal	rs10956367	No	NA	Ref	Quantitative	0.890952	-0.65699	3.64e-06	0.00156838
SP3^1251|rs10956367	1251	SP3		rs10956367	Yes	C2H2 SP1	Alt	Quantitative	-1.78767	2.42059	5.77e-12	3.52e-24
TINF2^1539|rs10956367	1539	TINF2	TERF1-interacting nuclear factor 2	rs10956367	No	NA	Ref	Quantitative	1.05242	-1.15923	5e-08	2.98e-08
PRPF38A^1596|rs10956367	1596	PRPF38A	Pre-mRNA-splicing factor 38A	rs10956367	No	NA	Ref	Qualitative	2.9086	-2.7569	4.26e-50	2.63e-39
THAP1^1937|rs10956367	1937	THAP1	THAP domain-containing protein 1	rs10956367	Yes	THAP1	Alt	Qualitative	-1.1373	1.27149	1.35e-05	1.1e-07
WASF2^2108|rs10956367	2108	WASF2	Wiskott-Aldrich syndrome protein family member 2	rs10956367	No	NA	Alt	Qualitative	-3.1081	2.1478	2.48e-33	2.34e-19
GNAI2^816|rs10956368	816	GNAI2	Guanine nucleotide-binding protein G(i) subunit alpha-2	rs10956368	No	NA	Ref	Qualitative	1.1361	-1.2932	4.93e-05	3.88e-07
KRT2^1029|rs10956368	1029	KRT2	Keratin, type II cytoskeletal 2 epidermal	rs10956368	No	NA	Ref	Quantitative	0.835762	-1.33453	0.00260329	1.6e-07
HADHA^1048|rs10956368	1048	HADHA	Trifunctional enzyme subunit alpha, mitochondrial;Long-chain enoyl-CoA hydratase;Long chain 3-hydroxyacyl-CoA dehydrogenase	rs10956368	No	NA	Alt	Qualitative	-0.981166	3.568	0.00167375	1.07e-35
SUB1^1128|rs10956368	1128	SUB1	Activated RNA polymerase II transcriptional coactivator p15	rs10956368	Yes	Unclassified	Alt	Quantitative	-0.897517	1.07909	0.00414155	0.000121643
RUNX1^1239|rs10956368	1239	RUNX1	Runt-related transcription factor 1	rs10956368	Yes	RUNX	Alt	Qualitative	-1.88945	3.2785	8.52e-10	1.92e-30
RUNX2^1320|rs10956368	1320	RUNX2	Runt-related transcription factor 2	rs10956368	Yes	RUNX	Alt	Quantitative	-3.07424	3.38018	1.04e-23	3.08e-32
CBFB^1322|rs10956368	1322	CBFB		rs10956368	Yes	CBFB	Alt	Quantitative	-2.95926	2.90188	4.5e-22	2.93e-24
ZBTB9^1687|rs10956368	1687	ZBTB9	Zinc finger and BTB domain-containing protein 9	rs10956368	Yes	C2H2 ZBTB	Alt	Qualitative	-3.7914	1.5114	2.6e-35	9.22e-08
SATB2^247|rs10956369	247	SATB2	DNA-binding protein SATB2	rs10956369	Yes	homeo cut	Ref	Quantitative	2.08872	-1.83872	1.28e-14	5.13e-17
DEK^273|rs10956369	273	DEK		rs10956369	No	NA	Alt	Qualitative	-1.2415	1.1087	0.000530123	0.000370925
HMGB3^316|rs10956369	316	HMGB3	High mobility group protein B3	rs10956369	Yes	HMG box	Ref	Quantitative	0.813361	-1.35934	0.00331858	8.29e-10
ELF1^366|rs10956369	366	ELF1	ETS-related transcription factor Elf-1	rs10956369	Yes	ETS	Alt	Quantitative	-1.00767	1.62635	0.0046982	2.56e-07
ACTL6A^797|rs10956369	797	ACTL6A	Actin-like protein 6A	rs10956369	Yes	Unclassified	Alt	Qualitative	-2.8042	2.4869	1.08e-14	6.11e-15
ZNF24^924|rs10956369	924	ZNF24	Zinc finger protein 24	rs10956369	Yes	C2H2 Kruepel	Ref	Quantitative	1.77737	-1.19406	6.03e-11	8.07e-08
KRT2^1029|rs10956369	1029	KRT2	Keratin, type II cytoskeletal 2 epidermal	rs10956369	No	NA	Ref	Quantitative	1.79061	-1.7519	4.32e-11	1.5e-15
ETV6^1053|rs10956369	1053	ETV6	Transcription factor ETV6	rs10956369	Yes	ETS	Alt	Qualitative	-3.4902	2.55834	7.94e-22	1.05e-15
TIGD1^1727|rs10956369	1727	TIGD1	Tigger transposable element-derived protein 1	rs10956369	No	NA	Alt	Quantitative	-1.01704	1.33537	0.00433634	2.07e-05
RGPD3;RGPD1;RGPD2^30|rs10956370	30	RGPD3;RGPD1;RGPD2	RanBP2-like and GRIP domain-containing protein 3;RANBP2-like and GRIP domain-containing protein 2;RANBP2-like and GRIP domain-containing protein 1	rs10956370	No	NA	Ref	Qualitative	1.0905	-1.0938	0.000605804	8.51e-06
KDM1A^494|rs10956370	494	KDM1A	Lysine-specific histone demethylase 1A	rs10956370	Yes	Unclassified	Ref	Quantitative	1.54661	-1.3138	1.36e-06	7.96e-08
FOSL1^912|rs10956370	912	FOSL1	Fos-related antigen 1	rs10956370	Yes	BZIP , Fos	Ref	Quantitative	0.874207	-1.13144	0.00570907	4.05e-06
FOSL2^913|rs10956370	913	FOSL2	Fos-related antigen 2	rs10956370	Yes	BZIP , Fos	Ref	Quantitative	1.50564	-1.13968	2.54e-06	3.43e-06
JUNB^929|rs10956370	929	JUNB	Transcription factor jun-B	rs10956370	Yes	BZIP , Jun	Ref	Quantitative	1.06136	-0.896684	0.000839535	0.000281988
JUND^933|rs10956370	933	JUND	Transcription factor jun-D	rs10956370	Yes	BZIP , Jun	Ref	Quantitative	1.09146	-1.03807	0.00059923	2.44e-05
KLF5^1316|rs10956370	1316	KLF5	Krueppel-like factor 5	rs10956370	Yes	C2H2 Kruepel	Ref	Quantitative	0.920751	-0.645412	0.0036476	0.00973376
RREB1^1661|rs10956370	1661	RREB1	Ras-responsive element-binding protein 1	rs10956370	Yes	C2H2 Kruepel	Ref	Quantitative	1.4828	-1.42426	3.57e-06	5.61e-09
GATA6^1668|rs10956370	1668	GATA6	Transcription factor GATA-6	rs10956370	Yes	GATA	Alt	Qualitative	-5.3945	2.0733	5.6e-68	4.75e-15
TEAD3^1760|rs10956370	1760	TEAD3	Transcriptional enhancer factor TEF-5	rs10956370	Yes	TEAD	Alt	Qualitative	-5.1288	3.4379	1.35e-61	3.1e-38
RCOR1^2021|rs10956370	2021	RCOR1	REST corepressor 1	rs10956370	Yes	Unclassified	Ref	Quantitative	1.55405	-1.4288	1.21e-06	5.01e-09
IQGAP2^345|rs11213823	345	IQGAP2	Ras GTPase-activating-like protein IQGAP2	rs11213823	No	NA	Ref	Qualitative	2.1204	-1.6624	1.22e-14	5.49e-17
H2AFZ;H2AFV^863|rs11213823	863	H2AFZ;H2AFV	Histone H2A.Z;Histone H2A.V;Histone H2A	rs11213823	No	NA	Ref	Qualitative	1.9487	-2.1256	1.38e-12	8.18e-27
CNBP^1180|rs11213823	1180	CNBP		rs11213823	Yes	Unclassified	Alt	Quantitative	-0.835626	0.924784	9.98e-05	1.13e-07
DYNLL2^1705|rs11213823	1705	DYNLL2	Dynein light chain 2, cytoplasmic	rs11213823	No	NA	Ref	Qualitative	1.816	-1.444	4.1e-11	3.59e-13
ZIC5^1748|rs11213823	1748	ZIC5	Zinc finger protein ZIC 5	rs11213823	Yes	C2H2 GLI	Ref	Qualitative	1.4139	-1.0549	2.89e-07	1.15e-07
PNKP^1749|rs11213823	1749	PNKP	Bifunctional polynucleotide phosphatase/kinase;Polynucleotide 3-phosphatase;Polynucleotide 5-hydroxyl-kinase	rs11213823	No	NA	Ref	Quantitative	0.866473	-0.721801	0.00175578	0.000300697
LAMTOR3^2001|rs11213823	2001	LAMTOR3	Ragulator complex protein LAMTOR3	rs11213823	No	NA	Ref	Qualitative	1.8223	-1.9311	3.51e-11	2.12e-22
GTF3C4^2022|rs11213823	2022	GTF3C4	General transcription factor 3C polypeptide 4	rs11213823	Yes	Unclassified	Ref	Quantitative	0.88276	-0.557094	0.00143132	0.00541905
KRT2^1029|rs1124774	1029	KRT2	Keratin, type II cytoskeletal 2 epidermal	rs1124774	No	NA	Ref	Quantitative	0.836571	-0.858986	4.91e-05	0.0012099
TFAP4^1243|rs1124774	1243	TFAP4	Transcription factor AP-4	rs1124774	Yes	bHLH	Alt	Quantitative	-1.11325	1.5852	1.39e-06	7.02e-05
SP3^1251|rs1124774	1251	SP3		rs1124774	Yes	C2H2 SP1	Alt	Quantitative	-2.14982	2.78689	4.01e-21	3.78e-12
INTS3^1478|rs1124774	1478	INTS3	Integrator complex subunit 3	rs1124774	No	NA	Alt	Qualitative	-2.83475	3.6822	1.02e-35	5.31e-20
POLR2H^240|rs113411336	240	POLR2H	DNA-directed RNA polymerases I, II, and III subunit RPABC3	rs113411336	No	NA	Ref	Qualitative	2.9678	-1.626	1.74e-37	2.38e-17
SPTY2D1^1477|rs113411336	1477	SPTY2D1	Protein SPT2 homolog	rs113411336	No	NA	Ref	Qualitative	3.273	-1.7307	3.92e-45	2.18e-19
ZNF148^2052|rs113411336	2052	ZNF148	Zinc finger protein 148	rs113411336	Yes	C2H2 Kruepel	Alt	Quantitative	-1.06854	0.974823	3.99e-07	3.41e-08
NFIA^64|rs114825320	64	NFIA	Nuclear factor 1;Nuclear factor 1 A-type	rs114825320	Yes	CTF/NF-I	Ref	Quantitative	2.86491	-3.20264	5.77e-54	2.17e-42
FUBP1^150|rs114825320	150	FUBP1		rs114825320	Yes	Unclassified	Alt	Quantitative	-0.544245	1.79859	3.67e-05	3.09e-21
CCNL1^245|rs114825320	245	CCNL1	Cyclin-L1	rs114825320	No	NA	Ref	Qualitative	2.8404	-1.6644	4.52e-53	1.03e-12
MPG;PIG16^555|rs114825320	555	MPG;PIG16	DNA-3-methyladenine glycosylase	rs114825320	No	NA	Ref	Quantitative	1.32412	-1.31761	1.23e-12	1.55e-08
NFIC^852|rs114825320	852	NFIC	Nuclear factor 1 C-type;Nuclear factor 1	rs114825320	Yes	CTF/NF-I	Ref	Quantitative	2.98617	-3.06299	1.68e-58	6.12e-39
SLC25A6;SLC25A4^890|rs114825320	890	SLC25A6;SLC25A4	ADP/ATP translocase 3;ADP/ATP translocase 1	rs114825320	No	NA	Alt	Qualitative	-1.3776	1.061	9.99e-25	2.97e-08
AP2B1^1196|rs114825320	1196	AP2B1	AP-2 complex subunit beta	rs114825320	No	NA	Ref	Qualitative	1.3718	-1.7849	1.83e-13	2.23e-14
NFIX^1357|rs114825320	1357	NFIX	Nuclear factor 1 X-type	rs114825320	Yes	CTF/NF-I	Ref	Quantitative	2.54925	-2.68771	4.85e-43	2.04e-30
BRD3^1370|rs114825320	1370	BRD3	Bromodomain-containing protein 3	rs114825320	No	NA	Alt	Quantitative	-0.449395	0.817951	0.000606263	2.11e-05
NFIB^1467|rs114825320	1467	NFIB	Nuclear factor 1	rs114825320	Yes	CTF/NF-I	Ref	Quantitative	2.79631	-3.18508	1.75e-51	6.01e-42
C14orf43^1503|rs114825320	1503	C14orf43	Uncharacterized protein C14orf43	rs114825320	No	NA	Ref	Quantitative	1.25496	-1.42372	1.74e-11	1.02e-09
DNTTIP1^1837|rs114825320	1837	DNTTIP1	Deoxynucleotidyltransferase terminal-interacting protein 1	rs114825320	No	NA	Ref	Quantitative	2.03143	-1.85074	7.25e-28	2.46e-15
WIZ^205|rs11778075	205	WIZ		rs11778075	Yes	C2H2 Kruepel	Alt	Quantitative	-1.42608	1.32935	0.000487155	9.06e-07
KLF4^698|rs11778075	698	KLF4	Krueppel-like factor 4	rs11778075	Yes	C2H2 Kruepel	Ref	Quantitative	1.29971	-1.5216	5.38e-08	1.83e-19
NR2C1^897|rs11778075	897	NR2C1	Nuclear receptor subfamily 2 group C member 1	rs11778075	Yes	Nuclear hormone receptor	Alt	Qualitative	-1.9329	2.4065	1.97e-06	1.17e-18
KRT2^1029|rs11778075	1029	KRT2	Keratin, type II cytoskeletal 2 epidermal	rs11778075	No	NA	Ref	Quantitative	1.47399	-0.470809	7.77e-10	0.00716963
NR2C2^1082|rs11778075	1082	NR2C2	Nuclear receptor subfamily 2 group C member 2	rs11778075	Yes	Nuclear hormone receptor	Alt	Qualitative	-4.10696	4.1385	2e-24	1.64e-51
SUB1^1128|rs11778075	1128	SUB1	Activated RNA polymerase II transcriptional coactivator p15	rs11778075	Yes	Unclassified	Alt	Quantitative	-1.18351	1.33004	0.00397108	8.94e-07
KLF3^1147|rs11778075	1147	KLF3	Krueppel-like factor 3	rs11778075	Yes	C2H2 Kruepel	Ref	Qualitative	1.75095	-3.3231	3.34e-13	5.69e-88
SP3^1251|rs11778075	1251	SP3		rs11778075	Yes	C2H2 SP1	Ref	Quantitative	1.4507	-1.83743	1.41e-09	8.54e-28
KLF5^1316|rs11778075	1316	KLF5	Krueppel-like factor 5	rs11778075	Yes	C2H2 Kruepel	Ref	Quantitative	1.33337	-1.53041	2.46e-08	1.12e-19
HNF4G^1344|rs11778075	1344	HNF4G	Hepatocyte nuclear factor 4-gamma	rs11778075	Yes	Nuclear hormone receptor	Alt	Quantitative	-1.95596	1.17594	1.48e-06	1.33e-05
SETX^1528|rs11778075	1528	SETX	Probable helicase senataxin	rs11778075	No	NA	Alt	Quantitative	-1.47049	1.17792	0.000319579	1.29e-05
C20orf72^1779|rs11778075	1779	C20orf72	Uncharacterized protein C20orf72	rs11778075	No	NA	Alt	Quantitative	-1.08433	1.38493	0.00848396	3.18e-07
EHMT1^1885|rs11778075	1885	EHMT1	Histone-lysine N-methyltransferase EHMT1	rs11778075	No	NA	Alt	Quantitative	-1.08476	0.710878	0.00845722	0.00763019
SMARCAL1^1957|rs11778075	1957	SMARCAL1	SWI/SNF-related matrix-associated actin-dependent regulator of chromatin subfamily A-like protein 1	rs11778075	Yes	Unclassified	Alt	Quantitative	-1.32106	1.01478	0.00126056	0.000163113
WIZ^205|rs11784983	205	WIZ		rs11784983	Yes	C2H2 Kruepel	Ref	Quantitative	0.919455	-0.752534	0.00183096	0.0012346
GNAI2^816|rs11784983	816	GNAI2	Guanine nucleotide-binding protein G(i) subunit alpha-2	rs11784983	No	NA	Ref	Qualitative	1.8324	-1.097	2.57e-10	2.26e-06
ALPPL2^874|rs11784983	874	ALPPL2	Alkaline phosphatase, placental-like	rs11784983	No	NA	Ref	Qualitative	2.6408	-1.1128	5.11e-20	1.61e-06
NGDN^1606|rs11784983	1606	NGDN	Neuroguidin	rs11784983	No	NA	Alt	Qualitative	-2.6899	1.337	9.21e-15	1.05e-07
SREK1^1641|rs11784983	1641	SREK1	Splicing regulatory glutamine/lysine-rich protein 1	rs11784983	No	NA	Alt	Qualitative	-1.29725	3.0807	0.000153841	3.01e-34
NFIA^64|rs117982378	64	NFIA	Nuclear factor 1;Nuclear factor 1 A-type	rs117982378	Yes	CTF/NF-I	Alt	Quantitative	-1.12444	1.12757	1.02e-05	5.16e-05
GTF2I^97|rs117982378	97	GTF2I	General transcription factor II-I	rs117982378	Yes	Unclassified	Ref	Quantitative	0.862828	-0.843578	0.000146745	0.00271844
WIZ^205|rs117982378	205	WIZ		rs117982378	Yes	C2H2 Kruepel	Alt	Quantitative	-1.03189	0.768925	5.01e-05	0.0051337
ZFX^213|rs117982378	213	ZFX	Zinc finger X-chromosomal protein	rs117982378	Yes	C2H2 Kruepel	Alt	Quantitative	-0.964911	1.00288	0.000147314	0.000301799
ZBTB17^463|rs117982378	463	ZBTB17	Zinc finger and BTB domain-containing protein 17	rs117982378	Yes	C2H2 Kruepel	Alt	Quantitative	-1.56328	1.27929	9.71e-10	4.72e-06
PPP1CC^511|rs117982378	511	PPP1CC	Serine/threonine-protein phosphatase;Serine/threonine-protein phosphatase PP1-gamma catalytic subunit	rs117982378	No	NA	Alt	Qualitative	-1.8402	1.3578	6.62e-13	1.23e-06
MAZ^553|rs117982378	553	MAZ	Myc-associated zinc finger protein	rs117982378	Yes	C2H2	Alt	Quantitative	-0.800375	0.754802	0.00158849	0.0059721
SP1^557|rs117982378	557	SP1	Transcription factor Sp1	rs117982378	Yes	C2H2 SP1	Ref	Quantitative	1.34636	-1.54747	2.51e-09	2.08e-08
NFIC^852|rs117982378	852	NFIC	Nuclear factor 1 C-type;Nuclear factor 1	rs117982378	Yes	CTF/NF-I	Alt	Qualitative	-1.08412	5.2435	2.07e-05	1.57e-75
PARP1^862|rs117982378	862	PARP1	Poly [ADP-ribose] polymerase 1	rs117982378	Yes	Unclassified	Alt	Quantitative	-1.04504	0.734915	4.02e-05	0.0073619
KLF3^1147|rs117982378	1147	KLF3	Krueppel-like factor 3	rs117982378	Yes	C2H2 Kruepel	Ref	Quantitative	1.48321	-1.63093	4.92e-11	3.33e-09
RAB10^1156|rs117982378	1156	RAB10	Ras-related protein Rab-10	rs117982378	No	NA	Ref	Qualitative	2.6856	-2.4226	6.09e-33	9.02e-19
CNBP^1180|rs117982378	1180	CNBP		rs117982378	Yes	Unclassified	Ref	Quantitative	0.75446	-0.834339	0.000928125	0.00303981
TFAP4^1243|rs117982378	1243	TFAP4	Transcription factor AP-4	rs117982378	Yes	bHLH	Alt	Quantitative	-1.01976	0.879314	6.12e-05	0.00145671
SP4^1250|rs117982378	1250	SP4	Transcription factor Sp4	rs117982378	Yes	C2H2 SP1	Ref	Quantitative	1.314	-1.04743	6.03e-09	0.000174758
SP3^1251|rs117982378	1251	SP3		rs117982378	Yes	C2H2 SP1	Ref	Quantitative	1.40686	-1.55313	4.62e-10	1.84e-08
RUNX2^1320|rs117982378	1320	RUNX2	Runt-related transcription factor 2	rs117982378	Yes	RUNX	Alt	Quantitative	-0.750397	1.26646	0.00303315	5.84e-06
CBFB^1322|rs117982378	1322	CBFB		rs117982378	Yes	CBFB	Alt	Quantitative	-1.19337	1.15653	2.86e-06	3.34e-05
VEZF1^1326|rs117982378	1326	VEZF1	Vascular endothelial zinc finger 1	rs117982378	Yes	C2H2 Kruepel	Alt	Quantitative	-0.900018	0.902035	0.000393944	0.00110494
NFIX^1357|rs117982378	1357	NFIX	Nuclear factor 1 X-type	rs117982378	Yes	CTF/NF-I	Alt	Quantitative	-1.02565	1.14835	5.56e-05	3.78e-05
NFIX^1358|rs117982378	1358	NFIX		rs117982378	Yes	CTF/NF-I	Alt	Qualitative	-1.6076	1.8612	3.26e-10	3.99e-11
NFIB^1467|rs117982378	1467	NFIB	Nuclear factor 1	rs117982378	Yes	CTF/NF-I	Alt	Quantitative	-1.11251	0.870582	1.26e-05	0.00161742
ZNF740^1603|rs117982378	1603	ZNF740	Zinc finger protein 740	rs117982378	Yes	C2H2 Kruepel	Alt	Quantitative	-1.05173	1.07793	3.6e-05	0.000106518
KLF16^1810|rs117982378	1810	KLF16	Krueppel-like factor 16	rs117982378	Yes	C2H2 SP1	Ref	Quantitative	0.874915	-0.937326	0.000117822	0.000822397
RRBP1^1974|rs117982378	1974	RRBP1	Ribosome-binding protein 1	rs117982378	No	NA	Alt	Quantitative	-0.740288	1.04705	0.0034425	0.00016479
KLF13^2072|rs117982378	2072	KLF13	Krueppel-like factor 13	rs117982378	Yes	C2H2 SP1	Ref	Quantitative	0.63385	-0.963869	0.00557818	0.000574317
DEAF1^237|rs11874392	237	DEAF1	Deformed epidermal autoregulatory factor 1 homolog	rs11874392	Yes	SAND	Alt	Qualitative	-2.7041	1.804	6.91e-18	9.71e-10
CSDE1^384|rs11874392	384	CSDE1	Cold shock domain-containing protein E1	rs11874392	Yes	CSD	Ref	Quantitative	0.756426	-0.917815	0.00854948	1.11e-08
ZBTB17^463|rs11874392	463	ZBTB17	Zinc finger and BTB domain-containing protein 17	rs11874392	Yes	C2H2 Kruepel	Alt	Quantitative	-1.09471	0.862749	0.000331595	0.00352727
RUNX2^525|rs11874392	525	RUNX2		rs11874392	Yes	RUNX	Ref	Qualitative	1.5375	-2.3465	2.78e-08	4.23e-48
PSIP1^747|rs11874392	747	PSIP1	PC4 and SFRS1-interacting protein	rs11874392	Yes	Unclassified	Alt	Qualitative	-2.2506	0.966578	6.03e-13	0.00107469
GATA2^976|rs11874392	976	GATA2	Endothelial transcription factor GATA-2	rs11874392	Yes	GATA	Alt	Quantitative	-0.956572	1.31944	0.00158974	7.88e-06
ERF^1101|rs11874392	1101	ERF	ETS domain-containing transcription factor ERF	rs11874392	Yes	ETS	Alt	Qualitative	-2.676	2.766	1.48e-17	6.54e-21
SUB1^1128|rs11874392	1128	SUB1	Activated RNA polymerase II transcriptional coactivator p15	rs11874392	Yes	Unclassified	Alt	Quantitative	-1.02128	0.906814	0.000779709	0.00216039
NTHL1^1215|rs11874392	1215	NTHL1	Endonuclease III-like protein 1	rs11874392	No	NA	Ref	Quantitative	0.771717	-0.564542	0.00721326	0.000426967
TFAM^1231|rs11874392	1231	TFAM	Transcription factor A, mitochondrial	rs11874392	Yes	HMG box	Alt	Quantitative	-0.920161	0.91831	0.00233416	0.00189451
TFAP4^1243|rs11874392	1243	TFAP4	Transcription factor AP-4	rs11874392	Yes	bHLH	Alt	Quantitative	-1.06773	0.972913	0.000456622	0.000995769
MTERF^124|rs11997201	124	MTERF	Transcription termination factor, mitochondrial	rs11997201	Yes	MTERF	Ref	Quantitative	0.961253	-0.640906	7.73e-05	0.00405655
ZKSCAN1^925|rs11997201	925	ZKSCAN1	Zinc finger protein with KRAB and SCAN domains 1	rs11997201	Yes	C2H2 Kruepel KRAB	Alt	Quantitative	-1.39699	0.811964	3.54e-06	5.98e-05
HSPA6;HSPA7^926|rs11997201	926	HSPA6;HSPA7	Heat shock 70 kDa protein 6;Putative heat shock 70 kDa protein 7	rs11997201	No	NA	Alt	Qualitative	-1.3774	1.1639	4.84e-06	1.07e-08
CTCF^1088|rs11997201	1088	CTCF	Transcriptional repressor CTCF	rs11997201	Yes	CTCF zinc-finger	Ref	Quantitative	1.05797	-1.21682	1.39e-05	3.31e-08
RUNX1^1239|rs11997201	1239	RUNX1	Runt-related transcription factor 1	rs11997201	Yes	RUNX	Ref	Qualitative	4.3234	-2.1643	1.71e-69	4.85e-23
RUNX2^1320|rs11997201	1320	RUNX2	Runt-related transcription factor 2	rs11997201	Yes	RUNX	Ref	Qualitative	5.714	-1.74154	8.15e-120	2.04e-15
CBFB^1321|rs11997201	1321	CBFB	Core-binding factor subunit beta	rs11997201	Yes	CBFB	Ref	Qualitative	5.1024	-2.9306	5.61e-96	5.19e-41
CBFB^1322|rs11997201	1322	CBFB		rs11997201	Yes	CBFB	Ref	Quantitative	5.3652	-2.71833	6.83e-106	1.7e-35
ERCC3^547|rs11998706	547	ERCC3	TFIIH basal transcription factor complex helicase XPB subunit	rs11998706	Yes	Unclassified	Ref	Qualitative	1.9209	-1.6519	7.7e-17	7.46e-13
E4F1^603|rs11998706	603	E4F1	Transcription factor E4F1	rs11998706	Yes	C2H2	Alt	Quantitative	-0.831512	0.697596	0.00501858	0.000216675
PSIP1^747|rs11998706	747	PSIP1	PC4 and SFRS1-interacting protein	rs11998706	Yes	Unclassified	Alt	Quantitative	-0.787792	0.499986	0.0078158	0.00721834
ATP5B^831|rs11998706	831	ATP5B	ATP synthase subunit beta, mitochondrial;ATP synthase subunit beta	rs11998706	No	NA	Alt	Qualitative	-1.3366	1.8346	7.07e-06	1.69e-21
SUB1^1128|rs11998706	1128	SUB1	Activated RNA polymerase II transcriptional coactivator p15	rs11998706	Yes	Unclassified	Alt	Quantitative	-0.771495	0.541317	0.00917305	0.00375204
NTHL1^1215|rs11998706	1215	NTHL1	Endonuclease III-like protein 1	rs11998706	No	NA	Ref	Quantitative	0.651591	-0.95646	0.00509373	4.02e-05
MPG;PIG16^555|rs12424691	555	MPG;PIG16	DNA-3-methyladenine glycosylase	rs12424691	No	NA	Alt	Quantitative	-2.64846	2.94737	6.45e-27	3.93e-33
KLF4^698|rs12424691	698	KLF4	Krueppel-like factor 4	rs12424691	Yes	C2H2 Kruepel	Alt	Quantitative	-1.96855	2.54488	1.73e-15	4.23e-25
PRPF40A^745|rs12424691	745	PRPF40A		rs12424691	No	NA	Ref	Qualitative	1.7853	-1.3143	3.54e-10	1.53e-07
TFAP2A^827|rs12424691	827	TFAP2A	Transcription factor AP-2-alpha	rs12424691	Yes	AP-2	Ref	Qualitative	2.896	-1.27722	4.33e-24	3.36e-07
FEN1^1041|rs12424691	1041	FEN1	Flap endonuclease 1	rs12424691	No	NA	Alt	Qualitative	-1.3216	2.1217	1.09e-07	6.6e-18
RECQL^1072|rs12424691	1072	RECQL	ATP-dependent DNA helicase Q1	rs12424691	No	NA	Alt	Quantitative	-0.710166	0.743558	0.00498007	0.00272903
KLF3^1147|rs12424691	1147	KLF3	Krueppel-like factor 3	rs12424691	Yes	C2H2 Kruepel	Alt	Qualitative	-1.66896	3.2058	1.66e-11	6.66e-39
KLF5^1316|rs12424691	1316	KLF5	Krueppel-like factor 5	rs12424691	Yes	C2H2 Kruepel	Alt	Quantitative	-0.905683	1.09464	0.000307833	9.44e-06
WRN^1333|rs12424691	1333	WRN	Werner syndrome ATP-dependent helicase	rs12424691	No	NA	Ref	Qualitative	1.34392	-1.4775	2.11e-06	3.71e-09
HSD17B10^1766|rs12424691	1766	HSD17B10	3-hydroxyacyl-CoA dehydrogenase type-2	rs12424691	No	NA	Alt	Qualitative	-2.8255	1.9924	1.94e-30	5.78e-16
SMARCAL1^1957|rs12424691	1957	SMARCAL1	SWI/SNF-related matrix-associated actin-dependent regulator of chromatin subfamily A-like protein 1	rs12424691	Yes	Unclassified	Alt	Quantitative	-0.885446	1.35507	0.00042223	3.96e-08
CNBP^1180|rs12459751	1180	CNBP		rs12459751	Yes	Unclassified	Ref	Quantitative	1.26237	-1.61334	5.49e-11	0.00375409
MTF1^1356|rs12459751	1356	MTF1	Metal regulatory transcription factor 1	rs12459751	Yes	C2H2	Ref	Qualitative	1.67527	-3.564	2.4e-18	2.37e-11
DDB1^1398|rs12459751	1398	DDB1	DNA damage-binding protein 1	rs12459751	No	NA	Ref	Quantitative	0.847035	-1.48608	1.27e-05	0.0080179
RPL7L1^1481|rs12459751	1481	RPL7L1	60S ribosomal protein L7-like 1	rs12459751	No	NA	Alt	Quantitative	-1.04118	0.785592	3.73e-10	0.00162975
ZNF740^1603|rs12459751	1603	ZNF740	Zinc finger protein 740	rs12459751	Yes	C2H2 Kruepel	Ref	Qualitative	1.3589	-5.2005	1.59e-12	6.52e-23
DDB2^1648|rs12459751	1648	DDB2	DNA damage-binding protein 2	rs12459751	No	NA	Ref	Quantitative	0.896388	-1.61568	3.74e-06	0.00370009
ZNF316^19|rs12678562	19	ZNF316	Zinc finger protein 316	rs12678562	Yes	C2H2 Kruepel KRAB	Alt	Quantitative	-1.30205	1.43055	0.000447309	0.000702922
HDAC2^75|rs12678562	75	HDAC2	Histone deacetylase 2;Histone deacetylase	rs12678562	Yes	Unclassified	Alt	Qualitative	-1.853	2.4679	3.75e-07	2.16e-09
HMGB3^316|rs12678562	316	HMGB3	High mobility group protein B3	rs12678562	Yes	HMG box	Alt	Quantitative	-1.99539	2.02754	4.09e-08	1.04e-06
CSDE1^384|rs12678562	384	CSDE1	Cold shock domain-containing protein E1	rs12678562	Yes	CSD	Alt	Quantitative	-2.12885	1.89933	4.42e-09	5.07e-06
PRC1^528|rs12678562	528	PRC1	Protein regulator of cytokinesis 1	rs12678562	No	NA	Alt	Qualitative	-1.4553	1.7593	7.9e-05	2.54e-05
MAZ^553|rs12678562	553	MAZ	Myc-associated zinc finger protein	rs12678562	Yes	C2H2	Alt	Quantitative	-1.06957	1.48532	0.00440329	0.00042259
POU2F1^586|rs12678562	586	POU2F1	POU domain, class 2, transcription factor 1	rs12678562	Yes	POU transcription factor , Class-2	Alt	Quantitative	-1.89148	1.89786	2.09e-07	5.16e-06
GTF3C5^609|rs12678562	609	GTF3C5	General transcription factor 3C polypeptide 5	rs12678562	Yes	Unclassified	Alt	Quantitative	-1.16156	1.29019	0.00187116	0.00238925
HOXB9^931|rs12678562	931	HOXB9	Homeobox protein Hox-B9	rs12678562	Yes	homeo Abd-B	Alt	Quantitative	-1.62438	2.32887	9.45e-06	1.73e-08
ATF7^934|rs12678562	934	ATF7	Cyclic AMP-dependent transcription factor ATF-7	rs12678562	Yes	BZIP	Alt	Qualitative	-2.9742	1.1475	1.26e-16	0.00736658
RFX1^965|rs12678562	965	RFX1	MHC class II regulatory factor RFX1	rs12678562	Yes	RFX	Alt	Quantitative	-1.88183	1.83394	2.43e-07	1.09e-05
HMGB2^989|rs12678562	989	HMGB2	High mobility group protein B2	rs12678562	Yes	HMG box	Alt	Quantitative	-1.11685	1.39972	0.00285905	0.000928836
SUB1^1128|rs12678562	1128	SUB1	Activated RNA polymerase II transcriptional coactivator p15	rs12678562	Yes	Unclassified	Alt	Quantitative	-1.02157	1.22756	0.00671055	0.00397395
ZNF581^1966|rs12678562	1966	ZNF581	Zinc finger protein 581	rs12678562	Yes	C2H2	Ref	Quantitative	2.18199	-2.68715	1.32e-25	1.9e-25
WIZ^205|rs12682374	205	WIZ		rs12682374	Yes	C2H2 Kruepel	Ref	Quantitative	0.618802	-0.981081	0.000215574	4.51e-08
MPG;PIG16^555|rs12682374	555	MPG;PIG16	DNA-3-methyladenine glycosylase	rs12682374	No	NA	Ref	Quantitative	1.04565	-1.1935	4.97e-10	2.57e-11
SP1^557|rs12682374	557	SP1	Transcription factor Sp1	rs12682374	Yes	C2H2 SP1	Alt	Quantitative	-0.515088	0.575603	0.00025341	3.12e-05
RBFOX2;RBM9;RBFOX1^693|rs12682374	693	RBFOX2;RBM9;RBFOX1	RNA binding protein fox-1 homolog 2;RNA binding protein fox-1 homolog 1	rs12682374	Yes	Unclassified	Ref	Quantitative	0.692784	-0.649458	3.52e-05	0.000321607
BRD4^729|rs12682374	729	BRD4	Bromodomain-containing protein 4	rs12682374	No	NA	Alt	Qualitative	-1.6896	1.2474	7.1e-34	4.54e-19
RECQL^1072|rs12682374	1072	RECQL	ATP-dependent DNA helicase Q1	rs12682374	No	NA	Ref	Quantitative	0.471344	-0.615287	0.00466184	0.000663321
KLF3^1147|rs12682374	1147	KLF3	Krueppel-like factor 3	rs12682374	Yes	C2H2 Kruepel	Alt	Quantitative	-1.8138	1.65457	8.41e-39	3.59e-32
SP3^1251|rs12682374	1251	SP3		rs12682374	Yes	C2H2 SP1	Alt	Quantitative	-0.996801	0.826762	9.74e-13	2.79e-09
YWHAH^1257|rs12682374	1257	YWHAH	14-3-3 protein eta	rs12682374	No	NA	Ref	Qualitative	1.5275	-1.263	1.25e-19	1.65e-12
KLF5^1316|rs12682374	1316	KLF5	Krueppel-like factor 5	rs12682374	Yes	C2H2 Kruepel	Alt	Quantitative	-0.856685	0.811389	9.17e-10	5.39e-09
RAB11B;RAB11A^1392|rs12682374	1392	RAB11B;RAB11A	Ras-related protein Rab-11B;Ras-related protein Rab-11A	rs12682374	No	NA	Ref	Quantitative	0.808179	-1.03724	1.45e-06	7.18e-09
DDB1^1398|rs12682374	1398	DDB1	DNA damage-binding protein 1	rs12682374	No	NA	Ref	Quantitative	0.542407	-0.744342	0.00115798	3.58e-05
WDR82^1511|rs12682374	1511	WDR82	WD repeat-containing protein 82	rs12682374	No	NA	Ref	Qualitative	1.2376	-1.4689	1.94e-13	1.97e-16
DDB2^1648|rs12682374	1648	DDB2	DNA damage-binding protein 2	rs12682374	No	NA	Ref	Quantitative	0.658554	-0.853762	8.33e-05	2.03e-06
PURB^1737|rs12682374	1737	PURB	Transcriptional activator protein Pur-beta	rs12682374	Yes	PUR	Ref	Quantitative	1.08916	-1.02304	9.37e-11	1.15e-08
PELO^1787|rs12682374	1787	PELO	Protein pelota homolog	rs12682374	No	NA	Ref	Qualitative	2.5892	-3.3096	4.66e-53	2.33e-77
BACH1^664|rs12896913	664	BACH1	Transcription regulator protein BACH1	rs12896913	Yes	BZIP , CNC	Alt	Qualitative	-2.4682	2.19238	1.49e-24	2.37e-11
JUN^825|rs12896913	825	JUN	Transcription factor AP-1	rs12896913	Yes	BZIP , Jun	Alt	Qualitative	-3.0311	2.0592	3.62e-36	3.57e-10
FOSL1^912|rs12896913	912	FOSL1	Fos-related antigen 1	rs12896913	Yes	BZIP , Fos	Alt	Quantitative	-2.96691	3.38847	1e-34	3.81e-25
FOSL2^913|rs12896913	913	FOSL2	Fos-related antigen 2	rs12896913	Yes	BZIP , Fos	Alt	Quantitative	-3.79164	4.07673	1.4e-55	1.02e-35
RPA2^916|rs12896913	916	RPA2	Replication protein A 32 kDa subunit	rs12896913	No	NA	Ref	Quantitative	1.93384	-1.41951	1.74e-08	4.21e-08
ZNF24^924|rs12896913	924	ZNF24	Zinc finger protein 24	rs12896913	Yes	C2H2 Kruepel	Alt	Quantitative	-0.625712	0.992261	0.00925017	0.00278009
JUNB^929|rs12896913	929	JUNB	Transcription factor jun-B	rs12896913	Yes	BZIP , Jun	Alt	Quantitative	-3.00266	3.41886	1.59e-35	1.43e-25
JUND^933|rs12896913	933	JUND	Transcription factor jun-D	rs12896913	Yes	BZIP , Jun	Alt	Quantitative	-3.56436	3.41738	2.48e-49	1.5e-25
RPA1^992|rs12896913	992	RPA1	Replication protein A 70 kDa DNA-binding subunit	rs12896913	No	NA	Ref	Quantitative	1.6188	-1.37191	2.4e-06	1.15e-07
RPA3^1019|rs12896913	1019	RPA3	Replication protein A 14 kDa subunit	rs12896913	No	NA	Ref	Quantitative	1.73101	-1.63648	4.56e-07	2.82e-10
KRT2^1029|rs12896913	1029	KRT2	Keratin, type II cytoskeletal 2 epidermal	rs12896913	No	NA	Alt	Quantitative	-0.794733	1.98594	0.000959396	1.48e-09
FEN1^1041|rs12896913	1041	FEN1	Flap endonuclease 1	rs12896913	No	NA	Ref	Qualitative	2.4216	-2.3263	1.67e-12	4.02e-19
NTHL1^1215|rs12896913	1215	NTHL1	Endonuclease III-like protein 1	rs12896913	No	NA	Ref	Quantitative	1.04838	-1.14385	0.00228003	9.35e-06
TFAM^1231|rs12896913	1231	TFAM	Transcription factor A, mitochondrial	rs12896913	Yes	HMG box	Alt	Quantitative	-0.768273	0.936139	0.00140966	0.00482489
INTS3^1478|rs12896913	1478	INTS3	Integrator complex subunit 3	rs12896913	No	NA	Ref	Qualitative	1.38029	-1.9271	5.82e-05	1.21e-13
ZIC5^1748|rs12896913	1748	ZIC5	Zinc finger protein ZIC 5	rs12896913	Yes	C2H2 GLI	Ref	Qualitative	1.0837	-1.1972	0.00160929	3.57e-06
RBFOX2;RBM9;RBFOX1^693|rs12953717	693	RBFOX2;RBM9;RBFOX1	RNA binding protein fox-1 homolog 2;RNA binding protein fox-1 homolog 1	rs12953717	Yes	Unclassified	Alt	Quantitative	-0.955004	0.728574	1.36e-11	3.99e-07
S100A11^1010|rs12953717	1010	S100A11	Protein S100-A11	rs12953717	No	NA	Ref	Qualitative	3.657	-1.7806	7.09e-71	4.9e-28
KRT2^1029|rs12953717	1029	KRT2	Keratin, type II cytoskeletal 2 epidermal	rs12953717	No	NA	Ref	Quantitative	0.78073	-0.480619	0.000213491	0.00312293
RECQL^1072|rs12953717	1072	RECQL	ATP-dependent DNA helicase Q1	rs12953717	No	NA	Ref	Quantitative	1.10266	-1.03136	1.29e-07	2.1e-10
SUB1^1128|rs12953717	1128	SUB1	Activated RNA polymerase II transcriptional coactivator p15	rs12953717	Yes	Unclassified	Alt	Quantitative	-0.621222	0.59053	8.2e-06	3.94e-05
CNBP^1180|rs12953717	1180	CNBP		rs12953717	Yes	Unclassified	Ref	Quantitative	0.874128	-0.975538	3.18e-05	1.86e-09
TFAM^1231|rs12953717	1231	TFAM	Transcription factor A, mitochondrial	rs12953717	Yes	HMG box	Alt	Quantitative	-0.409834	0.589476	0.00268425	4.06e-05
RAB11B;RAB11A^1392|rs12953717	1392	RAB11B;RAB11A	Ras-related protein Rab-11B;Ras-related protein Rab-11A	rs12953717	No	NA	Ref	Quantitative	0.926075	-0.849362	1.01e-05	1.69e-07
ESYT2^1|rs12967711	1	ESYT2	Extended synaptotagmin-2	rs12967711	No	NA	Ref	Qualitative	2.497	-1.9208	4.31e-49	5.5e-28
PES1^161|rs12967711	161	PES1	Pescadillo homolog	rs12967711	No	NA	Ref	Qualitative	3.0892	-2.4028	3.09e-74	4.03e-43
ZBTB7B^678|rs12967711	678	ZBTB7B	Zinc finger and BTB domain-containing protein 7B	rs12967711	Yes	C2H2 ZBTB	Ref	Quantitative	1.34721	-1.14216	2.19e-15	1.16e-10
LIG3^1095|rs12967711	1095	LIG3	DNA ligase 3	rs12967711	No	NA	Ref	Quantitative	0.478402	-0.604959	0.00520467	0.000887872
SCRIB^1330|rs12967711	1330	SCRIB	Protein scribble homolog	rs12967711	No	NA	Ref	Qualitative	2.5205	-2.9717	5.46e-50	2.42e-65
RAB11B;RAB11A^1392|rs12967711	1392	RAB11B;RAB11A	Ras-related protein Rab-11B;Ras-related protein Rab-11A	rs12967711	No	NA	Ref	Quantitative	0.755486	-0.562282	9.33e-06	0.00209839
ZNF740^1603|rs12967711	1603	ZNF740	Zinc finger protein 740	rs12967711	Yes	C2H2 Kruepel	Alt	Quantitative	-1.27676	1.51591	9.29e-19	1.28e-19
RREB1^1661|rs12967711	1661	RREB1	Ras-responsive element-binding protein 1	rs12967711	Yes	C2H2 Kruepel	Ref	Quantitative	2.75345	-2.2285	2.49e-59	2.94e-37
KLF16^1810|rs12967711	1810	KLF16	Krueppel-like factor 16	rs12967711	Yes	C2H2 SP1	Ref	Quantitative	0.630312	-0.501586	0.000222394	0.0064619
BHLHE41^1823|rs12967711	1823	BHLHE41	Class E basic helix-loop-helix protein 41	rs12967711	Yes	bHLH	Alt	Quantitative	-0.800425	0.861638	2.72e-08	1.67e-07
NMNAT1^1890|rs12967711	1890	NMNAT1	Nicotinamide mononucleotide adenylyltransferase 1	rs12967711	No	NA	Ref	Quantitative	0.514602	-0.479975	0.00262901	0.00938113
RCOR1^2021|rs12967711	2021	RCOR1	REST corepressor 1	rs12967711	Yes	Unclassified	Ref	Qualitative	1.4598	-2.5857	8.27e-18	9.46e-50
RFX5^192|rs13074500	192	RFX5	DNA-binding protein RFX5	rs13074500	Yes	RFX	Alt	Qualitative	-1.8251	2.33754	4.92e-33	6.48e-26
TOP1^884|rs13074500	884	TOP1	DNA topoisomerase 1	rs13074500	No	NA	Ref	Quantitative	0.764686	-0.606694	0.000165572	0.00322251
ZNF24^924|rs13074500	924	ZNF24	Zinc finger protein 24	rs13074500	Yes	C2H2 Kruepel	Ref	Quantitative	1.20927	-1.23963	2.19e-09	7.84e-10
HIST1H2BO;HIST1H2BB;HIST2H2BE;HIST3H2BB^975|rs13074500	975	HIST1H2BO;HIST1H2BB;HIST2H2BE;HIST3H2BB	Histone H2B type 1-O;Histone H2B type 1-B;Histone H2B type 2-E;Histone H2B type 3-B	rs13074500	No	NA	Ref	Qualitative	2.7363	-1.1122	4.12e-42	3.73e-08
TOP2B^1252|rs13074500	1252	TOP2B	DNA topoisomerase 2-beta;DNA topoisomerase 2	rs13074500	No	NA	Ref	Quantitative	0.551885	-0.56719	0.00682331	0.00603631
NFIX^1358|rs13074500	1358	NFIX		rs13074500	Yes	CTF/NF-I	Ref	Qualitative	1.3212	-1.2864	6.09e-11	1.72e-10
TIGD1^1727|rs13074500	1727	TIGD1	Tigger transposable element-derived protein 1	rs13074500	No	NA	Ref	Quantitative	1.97812	-1.90963	9.49e-23	1.46e-21
CGGBP1^1996|rs13074500	1996	CGGBP1	CGG triplet repeat-binding protein 1	rs13074500	No	NA	Ref	Quantitative	0.858538	-0.601453	2.29e-05	0.00350979
ZBTB17^463|rs13098279	463	ZBTB17	Zinc finger and BTB domain-containing protein 17	rs13098279	Yes	C2H2 Kruepel	Alt	Quantitative	-0.55616	0.543595	0.00421497	0.00145001
RPA2^916|rs13098279	916	RPA2	Replication protein A 32 kDa subunit	rs13098279	No	NA	Ref	Quantitative	0.754289	-0.85658	0.000132753	0.000231702
RPA1^992|rs13098279	992	RPA1	Replication protein A 70 kDa DNA-binding subunit	rs13098279	No	NA	Ref	Quantitative	0.700972	-0.913597	0.000384099	8.38e-05
RPA3^1019|rs13098279	1019	RPA3	Replication protein A 14 kDa subunit	rs13098279	No	NA	Ref	Quantitative	0.732747	-1.01336	0.000205633	1.22e-05
RECQL^1072|rs13098279	1072	RECQL	ATP-dependent DNA helicase Q1	rs13098279	No	NA	Ref	Quantitative	0.537048	-0.742724	0.00654707	0.00147685
INTS3^1478|rs13098279	1478	INTS3	Integrator complex subunit 3	rs13098279	No	NA	Ref	Quantitative	0.808591	-1.0277	4.19e-05	9.13e-06
RPL36AL^1673|rs13098279	1673	RPL36AL	60S ribosomal protein L36a-like	rs13098279	No	NA	Alt	Qualitative	-1.4007	1.2129	6.11e-13	3.64e-12
RRBP1^1974|rs13098279	1974	RRBP1	Ribosome-binding protein 1	rs13098279	No	NA	Alt	Quantitative	-0.684805	0.459117	0.000428055	0.00674523
ALDOA^599|rs1321311	599	ALDOA	Fructose-bisphosphate aldolase A;Fructose-bisphosphate aldolase	rs1321311	No	NA	Ref	Quantitative	0.515309	-0.541009	0.00413817	0.00264412
MDH2^1045|rs1321311	1045	MDH2	Malate dehydrogenase, mitochondrial;Malate dehydrogenase	rs1321311	No	NA	Ref	Quantitative	0.671475	-0.724135	0.000169537	3.97e-05
HSPE1^1166|rs1321311	1166	HSPE1	10 kDa heat shock protein, mitochondrial	rs1321311	No	NA	Ref	Quantitative	0.584193	-0.751222	0.00110869	1.94e-05
YWHAG^1169|rs1321311	1169	YWHAG	14-3-3 protein gamma;14-3-3 protein gamma, N-terminally processed	rs1321311	No	NA	Ref	Qualitative	1.17025	-1.2936	3.76e-11	4.75e-14
MRPS10^1218|rs1321311	1218	MRPS10	28S ribosomal protein S10, mitochondrial	rs1321311	No	NA	Ref	Qualitative	2.728	-1.2056	2.46e-54	2.41e-12
CBFB^1322|rs1321311	1322	CBFB		rs1321311	Yes	CBFB	Alt	Quantitative	-0.514367	0.661567	0.00044008	1.77e-05
SCRIB^1330|rs1321311	1330	SCRIB	Protein scribble homolog	rs1321311	No	NA	Ref	Qualitative	1.7501	-2.7717	3.11e-23	9.94e-61
RAB11B;RAB11A^1392|rs1321311	1392	RAB11B;RAB11A	Ras-related protein Rab-11B;Ras-related protein Rab-11A	rs1321311	No	NA	Ref	Quantitative	1.11183	-0.991398	3.41e-10	1.07e-08
ZNF316^19|rs1321313	19	ZNF316	Zinc finger protein 316	rs1321313	Yes	C2H2 Kruepel KRAB	Ref	Quantitative	0.934328	-0.7117	0.00172521	0.00842766
HNF4A^320|rs1321313	320	HNF4A	Hepatocyte nuclear factor 4-alpha	rs1321313	Yes	Nuclear hormone receptor	Ref	Qualitative	3.7434	-1.1876	2.14e-38	8.58e-06
SMC4^362|rs1321313	362	SMC4	Structural maintenance of chromosomes protein 4;Structural maintenance of chromosomes protein	rs1321313	No	NA	Ref	Qualitative	1.883	-3.0513	1.11e-10	6.53e-31
PCCA^821|rs1321313	821	PCCA	Propionyl-CoA carboxylase alpha chain, mitochondrial	rs1321313	No	NA	Alt	Quantitative	-0.632092	0.811307	0.00300018	0.000632807
PCCB^822|rs1321313	822	PCCB	Propionyl-CoA carboxylase beta chain, mitochondrial	rs1321313	No	NA	Alt	Quantitative	-0.553341	0.694033	0.00881809	0.00332714
CDK1^830|rs1321313	830	CDK1	Cyclin-dependent kinase 1	rs1321313	No	NA	Ref	Qualitative	2.6122	-1.058	2.23e-19	7.63e-05
XRCC6^895|rs1321313	895	XRCC6	X-ray repair cross-complementing protein 6	rs1321313	Yes	Unclassified	Alt	Quantitative	-0.55055	0.742524	0.00914286	0.00171962
MDH2^1045|rs1321313	1045	MDH2	Malate dehydrogenase, mitochondrial;Malate dehydrogenase	rs1321313	No	NA	Alt	Quantitative	-0.558857	1.51304	0.00820666	3.02e-10
HADHA^1048|rs1321313	1048	HADHA	Trifunctional enzyme subunit alpha, mitochondrial;Long-chain enoyl-CoA hydratase;Long chain 3-hydroxyacyl-CoA dehydrogenase	rs1321313	No	NA	Ref	Quantitative	0.800993	-0.854023	0.00763952	0.00148589
CDK9^1103|rs1321313	1103	CDK9	Cyclin-dependent kinase 9	rs1321313	Yes	Unclassified	Ref	Qualitative	2.6615	-1.5017	4.57e-20	1.62e-08
HSPE1^1166|rs1321313	1166	HSPE1	10 kDa heat shock protein, mitochondrial	rs1321313	No	NA	Alt	Quantitative	-0.663648	1.08304	0.00188714	5.83e-06
PPIA^1191|rs1321313	1191	PPIA	Peptidyl-prolyl cis-trans isomerase A;Peptidyl-prolyl cis-trans isomerase	rs1321313	No	NA	Alt	Quantitative	-0.644894	1.18047	0.00249126	8.12e-07
ZNF740^1603|rs1321313	1603	ZNF740	Zinc finger protein 740	rs1321313	Yes	C2H2 Kruepel	Ref	Quantitative	1.57075	-1.32583	8.35e-08	6.44e-07
ZFP91^1721|rs1321313	1721	ZFP91	E3 ubiquitin-protein ligase ZFP91	rs1321313	Yes	C2H2 Kruepel	Ref	Qualitative	0.886433	-2.2912	0.00301329	4.7e-18
PURB^1737|rs1321313	1737	PURB	Transcriptional activator protein Pur-beta	rs1321313	Yes	PUR	Alt	Quantitative	-0.98859	1.44885	5.46e-06	1.6e-09
MCCC2^1899|rs1321313	1899	MCCC2	Methylcrotonoyl-CoA carboxylase beta chain, mitochondrial	rs1321313	No	NA	Alt	Quantitative	-0.569394	0.662023	0.007143	0.00504127
BCL11B^265|rs1406389	265	BCL11B	B-cell lymphoma/leukemia 11B	rs1406389	Yes	Unclassified	Ref	Qualitative	1.4623	-1.7453	1.2e-09	1.74e-15
SRPK1^592|rs1406389	592	SRPK1	SRSF protein kinase 1	rs1406389	No	NA	Alt	Qualitative	-3.5432	2.8565	1.13e-25	1.99e-30
PRPF40A^744|rs1406389	744	PRPF40A	Pre-mRNA-processing factor 40 homolog A	rs1406389	No	NA	Alt	Quantitative	-1.41746	1.09119	2.76e-05	1.07e-05
ESRRA^886|rs1406389	886	ESRRA	Steroid hormone receptor ERR1	rs1406389	Yes	Nuclear hormone receptor	Ref	Qualitative	4.08525	-4.0181	8.74e-65	1.99e-75
HSPA6;HSPA7^926|rs1406389	926	HSPA6;HSPA7	Heat shock 70 kDa protein 6;Putative heat shock 70 kDa protein 7	rs1406389	No	NA	Alt	Qualitative	-1.045	2.0969	0.00198696	3.59e-17
JUNB^929|rs1406389	929	JUNB	Transcription factor jun-B	rs1406389	Yes	BZIP , Jun	Ref	Quantitative	1.22052	-1.51482	3.9e-07	5.11e-12
JUND^933|rs1406389	933	JUND	Transcription factor jun-D	rs1406389	Yes	BZIP , Jun	Ref	Quantitative	1.11889	-1.60836	3.31e-06	2.28e-13
ATF1^944|rs1406389	944	ATF1	Cyclic AMP-dependent transcription factor ATF-1	rs1406389	Yes	BZIP , ATF	Ref	Quantitative	0.774502	-1.05287	0.00129366	1.71e-06
YY1^985|rs1406389	985	YY1	Transcriptional repressor protein YY1	rs1406389	Yes	YY C2H2	Ref	Qualitative	5.2867	-1.5255	3.1e-107	3.62e-12
RECQL^1072|rs1406389	1072	RECQL	ATP-dependent DNA helicase Q1	rs1406389	No	NA	Alt	Quantitative	-1.05574	0.994652	0.00178463	5.93e-05
CTCF^1088|rs1406389	1088	CTCF	Transcriptional repressor CTCF	rs1406389	Yes	CTCF zinc-finger	Ref	Quantitative	0.792606	-1.12601	0.000992213	3.05e-07
SMARCA4^1107|rs1406389	1107	SMARCA4	Transcription activator BRG1	rs1406389	Yes	Unclassified	Ref	Qualitative	2.6692	-1.911	1.21e-28	2.82e-18
RUNX1^1239|rs1406389	1239	RUNX1	Runt-related transcription factor 1	rs1406389	Yes	RUNX	Ref	Quantitative	0.71308	-1.05346	0.00305897	1.69e-06
RUNX2^1320|rs1406389	1320	RUNX2	Runt-related transcription factor 2	rs1406389	Yes	RUNX	Ref	Quantitative	1.60971	-1.68534	2.18e-11	1.54e-14
CBFB^1322|rs1406389	1322	CBFB		rs1406389	Yes	CBFB	Ref	Quantitative	1.39495	-1.54899	6.65e-09	1.68e-12
RSRC2^1523|rs1406389	1523	RSRC2	Arginine/serine-rich coiled-coil protein 2	rs1406389	No	NA	Alt	Quantitative	-1.37486	1.34227	4.76e-05	6.43e-08
RBBP6^1533|rs1406389	1533	RBBP6	E3 ubiquitin-protein ligase RBBP6	rs1406389	No	NA	Alt	Quantitative	-0.918879	0.685447	0.00653821	0.0054582
DDX17^1665|rs1406389	1665	DDX17	Probable ATP-dependent RNA helicase DDX17	rs1406389	Yes	Unclassified	Alt	Qualitative	-1.3387	1.156	7.49e-05	3.14e-06
C20orf72^1779|rs1406389	1779	C20orf72	Uncharacterized protein C20orf72	rs1406389	No	NA	Ref	Quantitative	0.737773	-0.984474	0.00218019	7.78e-06
ARGLU1^1939|rs1406389	1939	ARGLU1	Arginine and glutamate-rich protein 1	rs1406389	No	NA	Alt	Quantitative	-0.930903	0.770533	0.00586878	0.00181417
YWHAB^1008|rs149757474	1008	YWHAB	14-3-3 protein beta/alpha;14-3-3 protein beta/alpha, N-terminally processed	rs149757474	Yes	Unclassified	Alt	Qualitative	-1.3215	1.1615	2.38e-08	8.29e-08
RCOR3^1976|rs149757474	1976	RCOR3	REST corepressor 3	rs149757474	Yes	Unclassified	Alt	Qualitative	-1.2123	4.9687	3.62e-07	6.85e-111
BRD4^729|rs150852753	729	BRD4	Bromodomain-containing protein 4	rs150852753	No	NA	Alt	Qualitative	-1.1448	1.6944	1.47e-11	5.42e-25
PARP1^862|rs150852753	862	PARP1	Poly [ADP-ribose] polymerase 1	rs150852753	Yes	Unclassified	Ref	Quantitative	0.709026	-0.393804	0.000660818	0.0096675
BRD3^1370|rs150852753	1370	BRD3	Bromodomain-containing protein 3	rs150852753	No	NA	Alt	Quantitative	-0.536608	0.624803	0.00136593	0.000148563
MED1^1386|rs150852753	1386	MED1	Mediator of RNA polymerase II transcription subunit 1	rs150852753	Yes	Unclassified	Ref	Qualitative	1.2447	-1.8268	1.72e-09	9.57e-33
RUNX2^525|rs1554865	525	RUNX2		rs1554865	Yes	RUNX	Ref	Qualitative	1.8112	-1.1863	8.35e-22	7.1e-09
RBFOX2;RBM9;RBFOX1^693|rs1554865	693	RBFOX2;RBM9;RBFOX1	RNA binding protein fox-1 homolog 2;RNA binding protein fox-1 homolog 1	rs1554865	Yes	Unclassified	Alt	Qualitative	-3.2004	1.6234	1.43e-12	0.000215533
PRPF40A^744|rs1554865	744	PRPF40A	Pre-mRNA-processing factor 40 homolog A	rs1554865	No	NA	Alt	Quantitative	-1.38296	1.27566	0.002605	0.00393787
KRT2^1029|rs1554865	1029	KRT2	Keratin, type II cytoskeletal 2 epidermal	rs1554865	No	NA	Ref	Quantitative	0.918005	-0.852329	6.98e-07	2.41e-05
HADHA^1048|rs1554865	1048	HADHA	Trifunctional enzyme subunit alpha, mitochondrial;Long-chain enoyl-CoA hydratase;Long chain 3-hydroxyacyl-CoA dehydrogenase	rs1554865	No	NA	Ref	Qualitative	2.8087	-0.576497	2.27e-49	0.00339021
MAX^1163|rs1554865	1163	MAX	Protein max	rs1554865	Yes	bHLH	Alt	Quantitative	-3.04406	2.28694	1.69e-11	1.45e-07
TFAP4^1243|rs1554865	1243	TFAP4	Transcription factor AP-4	rs1554865	Yes	bHLH	Alt	Quantitative	-1.78881	1.53854	8.87e-05	0.000464031
USF2^1391|rs1554865	1391	USF2	Upstream stimulatory factor 2	rs1554865	Yes	bHLH	Alt	Quantitative	-2.10644	1.41781	3.64e-06	0.00129509
SREK1^1641|rs1554865	1641	SREK1	Splicing regulatory glutamine/lysine-rich protein 1	rs1554865	No	NA	Alt	Quantitative	-1.73375	1.64487	0.000146815	0.000176464
PURB^1737|rs1554865	1737	PURB	Transcriptional activator protein Pur-beta	rs1554865	Yes	PUR	Ref	Quantitative	1.0719	-1.02005	8.4e-09	5.46e-07
MNT^1758|rs1554865	1758	MNT	Max-binding protein MNT	rs1554865	Yes	bHLH	Alt	Qualitative	-1.6021	4.2094	0.000462489	1.43e-22
C20orf72^1779|rs1554865	1779	C20orf72	Uncharacterized protein C20orf72	rs1554865	No	NA	Alt	Quantitative	-2.61989	2.35733	7.44e-09	5.82e-08
TCF7L2^1912|rs1554865	1912	TCF7L2	Transcription factor 7-like 2	rs1554865	Yes	HMG LEF	Ref	Quantitative	1.27101	-1.16884	1.1e-11	1.15e-08
SOX13^2042|rs1554865	2042	SOX13	Transcription factor SOX-13	rs1554865	Yes	HMG SOX	Alt	Quantitative	-1.90358	1.83508	2.96e-05	2.7e-05
RPL32^264|rs16888589	264	RPL32	60S ribosomal protein L32	rs16888589	No	NA	Ref	Quantitative	0.473735	-1.31419	0.00138842	0.000369249
ELF2^361|rs16888589	361	ELF2	ETS-related transcription factor Elf-2	rs16888589	Yes	ETS	Alt	Quantitative	-1.94731	2.43749	6.7e-17	4.28e-12
ELF1^366|rs16888589	366	ELF1	ETS-related transcription factor Elf-1	rs16888589	Yes	ETS	Alt	Quantitative	-1.89159	1.8709	5.11e-16	9.02e-08
EHF^416|rs16888589	416	EHF	ETS homologous factor	rs16888589	Yes	ETS	Alt	Quantitative	-1.85904	1.6955	1.63e-15	1.2e-06
KRT2^1029|rs16888589	1029	KRT2	Keratin, type II cytoskeletal 2 epidermal	rs16888589	No	NA	Ref	Quantitative	1.20445	-1.79056	6.7e-15	9.77e-07
ZBED5^1420|rs16888589	1420	ZBED5	Zinc finger BED domain-containing protein 5	rs16888589	Yes	ZBED	Alt	Quantitative	-2.3815	2.90822	1.2e-24	1.7e-16
ACTBL2^1430|rs16888589	1430	ACTBL2	Beta-actin-like protein 2	rs16888589	No	NA	Ref	Qualitative	1.3405	-3.7318	5.37e-18	4.82e-25
ZBTB2^1589|rs16888589	1589	ZBTB2	Zinc finger and BTB domain-containing protein 2	rs16888589	Yes	C2H2 ZBTB	Alt	Qualitative	-3.7891	4.3023	2.05e-60	6.93e-34
ZNF639^2011|rs16888589	2011	ZNF639	Zinc finger protein 639	rs16888589	Yes	C2H2 Kruepel	Alt	Qualitative	-1.5671	1.968	2.21e-11	1.95e-08
WIZ^205|rs16969681	205	WIZ		rs16969681	Yes	C2H2 Kruepel	Ref	Quantitative	1.14997	-1.06365	3.26e-14	6.04e-09
HMGB3^316|rs16969681	316	HMGB3	High mobility group protein B3	rs16969681	Yes	HMG box	Alt	Quantitative	-3.91463	4.30889	2.34e-90	7.45e-87
RBFOX2;RBM9;RBFOX1^693|rs16969681	693	RBFOX2;RBM9;RBFOX1	RNA binding protein fox-1 homolog 2;RNA binding protein fox-1 homolog 1	rs16969681	Yes	Unclassified	Alt	Quantitative	-1.2568	1.20232	2.05e-10	3.91e-08
PPIB^970|rs16969681	970	PPIB	Peptidyl-prolyl cis-trans isomerase B	rs16969681	No	NA	Ref	Quantitative	0.503756	-0.812866	0.000581394	8.54e-06
RFC2^1021|rs16969681	1021	RFC2	Replication factor C subunit 2	rs16969681	No	NA	Alt	Qualitative	-1.8595	1.8899	2.38e-21	5.12e-18
SUB1^1128|rs16969681	1128	SUB1	Activated RNA polymerase II transcriptional coactivator p15	rs16969681	Yes	Unclassified	Ref	Quantitative	0.54587	-0.751902	0.000206914	3.8e-05
CNBP^1178|rs16969681	1178	CNBP	Cellular nucleic acid-binding protein	rs16969681	Yes	Unclassified	Alt	Qualitative	-2.9586	1.298	3.91e-52	2.96e-09
CNBP^1180|rs16969681	1180	CNBP		rs16969681	Yes	Unclassified	Ref	Quantitative	1.73604	-3.05385	7.54e-30	3.31e-62
TFAM^1231|rs16969681	1231	TFAM	Transcription factor A, mitochondrial	rs16969681	Yes	HMG box	Alt	Quantitative	-0.711795	0.782996	0.00041872	0.000356828
TARDBP^1293|rs16969681	1293	TARDBP	TAR DNA-binding protein 43	rs16969681	Yes	Unclassified	Ref	Quantitative	0.569491	-0.592071	0.000112454	0.00115502
DDB1^1398|rs16969681	1398	DDB1	DNA damage-binding protein 1	rs16969681	No	NA	Alt	Quantitative	-1.22347	1.00202	6.23e-10	4.75e-06
DDB2^1648|rs16969681	1648	DDB2	DNA damage-binding protein 2	rs16969681	No	NA	Alt	Qualitative	-1.1037	2.6742	2.66e-08	1.67e-34
TRMT61A^1708|rs16969681	1708	TRMT61A	tRNA (adenine(58)-N(1))-methyltransferase catalytic subunit TRMT61A	rs16969681	No	NA	Ref	Qualitative	1.95866	-3.7641	2.2e-37	1.78e-93
PURB^1737|rs16969681	1737	PURB	Transcriptional activator protein Pur-beta	rs16969681	Yes	PUR	Ref	Quantitative	1.03555	-1.28578	7.23e-12	2.15e-12
RACGAP1^1833|rs16969681	1833	RACGAP1	Rac GTPase-activating protein 1	rs16969681	No	NA	Alt	Qualitative	-2.0997	3.5792	7.05e-27	1.77e-60
TRMT6^2014|rs16969681	2014	TRMT6	tRNA (adenine(58)-N(1))-methyltransferase non-catalytic subunit TRM6	rs16969681	No	NA	Ref	Qualitative	4.1242	-4.2839	9.17e-157	1.84e-120
FAM208A^2017|rs16969681	2017	FAM208A	Protein FAM208A	rs16969681	No	NA	Ref	Qualitative	3.5084	-1.6188	2.65e-114	9.89e-19
RGPD3;RGPD1;RGPD2^30|rs16970016	30	RGPD3;RGPD1;RGPD2	RanBP2-like and GRIP domain-containing protein 3;RANBP2-like and GRIP domain-containing protein 2;RANBP2-like and GRIP domain-containing protein 1	rs16970016	No	NA	Ref	Qualitative	1.341	-1.3326	3.38e-14	2.36e-11
PARP1^862|rs16970016	862	PARP1	Poly [ADP-ribose] polymerase 1	rs16970016	Yes	Unclassified	Ref	Quantitative	0.593784	-0.763832	0.000937101	0.000133042
LIG3^1095|rs16970016	1095	LIG3	DNA ligase 3	rs16970016	No	NA	Ref	Quantitative	0.527271	-0.553214	0.00340836	0.00575542
TUBB8;RP11-631M21.2^1418|rs16970016	1418	TUBB8;RP11-631M21.2	Tubulin beta-8 chain	rs16970016	No	NA	Ref	Qualitative	2.2911	-3.1547	9.69e-39	1.49e-56
PURB^1737|rs16970016	1737	PURB	Transcriptional activator protein Pur-beta	rs16970016	Yes	PUR	Ref	Quantitative	0.745108	-0.829229	2.99e-05	3.33e-05
MUTYH^287|rs1741640	287	MUTYH	A/G-specific adenine DNA glycosylase	rs1741640	No	NA	Ref	Quantitative	0.915024	-1.02971	6.45e-06	1.26e-06
HNF4A^320|rs1741640	320	HNF4A	Hepatocyte nuclear factor 4-alpha	rs1741640	Yes	Nuclear hormone receptor	Alt	Qualitative	-1.5873	3.6881	5.53e-15	1.68e-76
YBX1^1205|rs1741640	1205	YBX1	Nuclease-sensitive element-binding protein 1	rs1741640	Yes	CSD	Ref	Quantitative	0.65892	-0.784831	0.00138749	0.000221428
TPM4^1207|rs1741640	1207	TPM4	Tropomyosin alpha-4 chain	rs1741640	No	NA	Alt	Qualitative	-1.3159	1.146	7.65e-11	8.85e-09
TFAM^1231|rs1741640	1231	TFAM	Transcription factor A, mitochondrial	rs1741640	Yes	HMG box	Ref	Quantitative	0.556993	-0.588661	0.00748626	0.00560108
RUNX1^1239|rs1741640	1239	RUNX1	Runt-related transcription factor 1	rs1741640	Yes	RUNX	Alt	Quantitative	-3.98174	3.8493	2.34e-83	3.63e-83
TRIM28^1296|rs1741640	1296	TRIM28	Transcription intermediary factor 1-beta	rs1741640	Yes	Unclassified	Ref	Quantitative	0.651775	-0.686893	0.00157449	0.00122738
RUNX2^1320|rs1741640	1320	RUNX2	Runt-related transcription factor 2	rs1741640	Yes	RUNX	Alt	Quantitative	-5.15344	5.6524	9.01e-138	4.67e-177
CBFB^1322|rs1741640	1322	CBFB		rs1741640	Yes	CBFB	Alt	Quantitative	-4.73355	4.98718	1.1e-116	2.77e-138
HNF4G^1344|rs1741640	1344	HNF4G	Hepatocyte nuclear factor 4-gamma	rs1741640	Yes	Nuclear hormone receptor	Alt	Qualitative	-3.1441	1.07854	6.57e-53	6.2e-08
RSBN1^1470|rs1741640	1470	RSBN1	Round spermatid basic protein 1	rs1741640	No	NA	Ref	Quantitative	0.590434	-0.694998	0.00442805	0.0010733
WDR33^1822|rs1741640	1822	WDR33	pre-mRNA 3 end processing protein WDR33	rs1741640	No	NA	Alt	Qualitative	-0.65424	2.6657	0.000895069	7.99e-41
TCF7L2^1912|rs1741640	1912	TCF7L2	Transcription factor 7-like 2	rs1741640	Yes	HMG LEF	Ref	Qualitative	3.7387	-1.08918	1.87e-80	2.97e-07
GTF2I^97|rs17578234	97	GTF2I	General transcription factor II-I	rs17578234	Yes	Unclassified	Ref	Quantitative	0.408603	-0.491937	0.00690696	0.00721622
DLD^465|rs17578234	465	DLD	Dihydrolipoyl dehydrogenase, mitochondrial;Dihydrolipoyl dehydrogenase	rs17578234	No	NA	Ref	Qualitative	1.18358	-1.6219	7.4e-15	3.72e-19
MPG;PIG16^555|rs17578234	555	MPG;PIG16	DNA-3-methyladenine glycosylase	rs17578234	No	NA	Ref	Quantitative	0.539928	-0.63131	0.000368751	0.00054296
RECQL^1072|rs17578234	1072	RECQL	ATP-dependent DNA helicase Q1	rs17578234	No	NA	Ref	Quantitative	1.52762	-1.47053	1.11e-23	5.2e-16
LIG3^1095|rs17578234	1095	LIG3	DNA ligase 3	rs17578234	No	NA	Ref	Quantitative	0.403377	-0.623221	0.00765172	0.000640606
CNBP^1180|rs17578234	1180	CNBP		rs17578234	Yes	Unclassified	Ref	Quantitative	0.512379	-0.699021	0.000722117	0.000126265
EP300^1271|rs17578234	1271	EP300	Histone acetyltransferase p300	rs17578234	Yes	Unclassified	Alt	Qualitative	-1.7827	1.0992	1.63e-19	6.31e-08
NFYC^1323|rs17578234	1323	NFYC	Nuclear transcription factor Y subunit gamma	rs17578234	Yes	NFY	Alt	Quantitative	-1.05817	0.98178	8.54e-08	1.33e-06
TRMT61A^1708|rs17578234	1708	TRMT61A	tRNA (adenine(58)-N(1))-methyltransferase catalytic subunit TRMT61A	rs17578234	No	NA	Ref	Quantitative	0.901803	-0.787518	3e-09	1.53e-05
LCOR^1720|rs17578234	1720	LCOR	Ligand-dependent corepressor	rs17578234	Yes	Unclassified	Alt	Quantitative	-1.13498	0.711759	9.16e-09	0.00044021
UBP1^1958|rs17578234	1958	UBP1	Upstream-binding protein 1	rs17578234	Yes	CP2	Alt	Quantitative	-0.86436	0.59827	1.24e-05	0.00307999
TRMT6^2014|rs17578234	2014	TRMT6	tRNA (adenine(58)-N(1))-methyltransferase non-catalytic subunit TRM6	rs17578234	No	NA	Ref	Quantitative	0.928048	-1.1234	1.04e-09	6.25e-10
INTS6^2025|rs17578234	2025	INTS6	Integrator complex subunit 6	rs17578234	No	NA	Ref	Qualitative	2.7868	-1.517	1.22e-74	6.06e-17
PDIA3^74|rs17578367	74	PDIA3	Protein disulfide-isomerase A3	rs17578367	No	NA	Alt	Quantitative	-0.644262	0.693052	0.00390177	0.00728105
ZNF143^319|rs17578367	319	ZNF143	Zinc finger protein 143	rs17578367	Yes	C2H2 GLI	Alt	Quantitative	-1.16217	1.06378	1.34e-07	3.15e-05
SP1^557|rs17578367	557	SP1	Transcription factor Sp1	rs17578367	Yes	C2H2 SP1	Alt	Quantitative	-1.57076	1.86845	8.24e-13	1.7e-13
XRCC5^896|rs17578367	896	XRCC5	X-ray repair cross-complementing protein 5	rs17578367	Yes	Unclassified	Alt	Quantitative	-0.587619	0.692963	0.00866798	0.0072888
S100P^987|rs17578367	987	S100P	Protein S100-P	rs17578367	No	NA	Alt	Quantitative	-0.582879	0.970854	0.00924046	0.000149739
KRT2^1029|rs17578367	1029	KRT2	Keratin, type II cytoskeletal 2 epidermal	rs17578367	No	NA	Alt	Quantitative	-1.12457	1.25864	3.39e-07	7.85e-07
MDH2^1045|rs17578367	1045	MDH2	Malate dehydrogenase, mitochondrial;Malate dehydrogenase	rs17578367	No	NA	Alt	Quantitative	-0.60235	0.78157	0.00708575	0.0023919
HADHA^1048|rs17578367	1048	HADHA	Trifunctional enzyme subunit alpha, mitochondrial;Long-chain enoyl-CoA hydratase;Long chain 3-hydroxyacyl-CoA dehydrogenase	rs17578367	No	NA	Ref	Qualitative	2.1712	-2.7775	2.71e-32	2.53e-46
RECQL^1072|rs17578367	1072	RECQL	ATP-dependent DNA helicase Q1	rs17578367	No	NA	Ref	Quantitative	1.36888	-0.927085	6.62e-14	1.31e-06
RPS10^1074|rs17578367	1074	RPS10	40S ribosomal protein S10	rs17578367	No	NA	Ref	Qualitative	3.7961	-3.0997	2.2e-94	3.58e-57
HSPE1^1166|rs17578367	1166	HSPE1	10 kDa heat shock protein, mitochondrial	rs17578367	No	NA	Alt	Quantitative	-0.624354	0.828956	0.00520245	0.00125684
SP3^1251|rs17578367	1251	SP3		rs17578367	Yes	C2H2 SP1	Alt	Quantitative	-2.05152	2.43499	7.03e-21	5.97e-22
RBPJ^1261|rs17578367	1261	RBPJ	Recombining binding protein suppressor of hairless	rs17578367	Yes	Su(H)	Alt	Quantitative	-1.72433	2.39745	3.69e-15	2.53e-21
TRMT61A^1708|rs17578367	1708	TRMT61A	tRNA (adenine(58)-N(1))-methyltransferase catalytic subunit TRMT61A	rs17578367	No	NA	Ref	Quantitative	0.898015	-0.673716	7.39e-07	0.000394388
BHLHE41^1823|rs17578367	1823	BHLHE41	Class E basic helix-loop-helix protein 41	rs17578367	Yes	bHLH	Ref	Quantitative	1.17805	-1.12142	1.02e-10	5.52e-09
NMNAT1^1890|rs17578367	1890	NMNAT1	Nicotinamide mononucleotide adenylyltransferase 1	rs17578367	No	NA	Ref	Qualitative	4.277	-3.5267	3.67e-119	2.34e-73
TRMT6^2014|rs17578367	2014	TRMT6	tRNA (adenine(58)-N(1))-methyltransferase non-catalytic subunit TRM6	rs17578367	No	NA	Ref	Qualitative	3.0054	-0.692315	5.28e-60	0.000273894
POP7^257|rs1800734	257	POP7	Ribonuclease P protein subunit p20	rs1800734	No	NA	Ref	Quantitative	0.697329	-0.613785	0.00130646	0.00282654
ELF1^366|rs1800734	366	ELF1	ETS-related transcription factor Elf-1	rs1800734	Yes	ETS	Alt	Quantitative	-1.10647	0.793355	0.000218964	0.000346982
SLC25A6;SLC25A4^890|rs1800734	890	SLC25A6;SLC25A4	ADP/ATP translocase 3;ADP/ATP translocase 1	rs1800734	No	NA	Alt	Qualitative	-3.4205	1.2004	1.06e-30	6.38e-08
RECQL^1072|rs1800734	1072	RECQL	ATP-dependent DNA helicase Q1	rs1800734	No	NA	Ref	Quantitative	0.970191	-0.807276	8.62e-06	8.47e-05
TFAP4^1243|rs1800734	1243	TFAP4	Transcription factor AP-4	rs1800734	Yes	bHLH	Ref	Quantitative	4.00495	-3.60549	7.35e-74	2.84e-69
ZFP62^1598|rs1800734	1598	ZFP62	Zinc finger protein 62 homolog	rs1800734	Yes	C2H2 Kruepel	Alt	Qualitative	-1.3365	2.2736	7.69e-06	1.4e-24
ELF1^366|rs1920116	366	ELF1	ETS-related transcription factor Elf-1	rs1920116	Yes	ETS	Ref	Qualitative	2.1386	-1.49704	1.1e-35	2.04e-19
EHF^416|rs1920116	416	EHF	ETS homologous factor	rs1920116	Yes	ETS	Ref	Quantitative	2.32697	-2.17247	5.64e-42	2.63e-39
XRCC1^489|rs1920116	489	XRCC1	DNA repair protein XRCC1	rs1920116	No	NA	Ref	Quantitative	0.462785	-0.439109	0.00851541	0.00985924
MYH10^502|rs1920116	502	MYH10		rs1920116	No	NA	Ref	Qualitative	1.693	-0.54574	6.64e-23	0.00124274
MAZ^553|rs1920116	553	MAZ	Myc-associated zinc finger protein	rs1920116	Yes	C2H2	Ref	Quantitative	1.28753	-1.20656	7.85e-14	4.3e-13
MPG;PIG16^555|rs1920116	555	MPG;PIG16	DNA-3-methyladenine glycosylase	rs1920116	No	NA	Ref	Quantitative	0.833173	-0.576755	1.54e-06	0.000632195
SP1^557|rs1920116	557	SP1	Transcription factor Sp1	rs1920116	Yes	C2H2 SP1	Ref	Quantitative	0.62826	-0.457356	0.000315325	0.00711017
CHD1^660|rs1920116	660	CHD1	Chromodomain-helicase-DNA-binding protein 1	rs1920116	No	NA	Alt	Qualitative	-1.3349	1.2631	8.77e-22	4.95e-12
KLF4^698|rs1920116	698	KLF4	Krueppel-like factor 4	rs1920116	Yes	C2H2 Kruepel	Ref	Quantitative	0.813114	-0.84508	2.76e-06	4.45e-07
FLOT1^764|rs1920116	764	FLOT1	Flotillin-1	rs1920116	No	NA	Ref	Qualitative	1.7055	-2.9053	3.19e-23	4.07e-69
ANXA1^808|rs1920116	808	ANXA1	Annexin A1;Annexin	rs1920116	No	NA	Alt	Quantitative	-0.405069	0.65361	0.0028577	0.000303834
ATP5B^831|rs1920116	831	ATP5B	ATP synthase subunit beta, mitochondrial;ATP synthase subunit beta	rs1920116	No	NA	Alt	Quantitative	-0.403256	0.649294	0.00298037	0.000332366
RPA2^916|rs1920116	916	RPA2	Replication protein A 32 kDa subunit	rs1920116	No	NA	Ref	Quantitative	0.638676	-0.699162	0.00024877	3.16e-05
HMGB2^989|rs1920116	989	HMGB2	High mobility group protein B2	rs1920116	Yes	HMG box	Alt	Quantitative	-0.397714	0.545079	0.00338553	0.00248393
RPA1^992|rs1920116	992	RPA1	Replication protein A 70 kDa DNA-binding subunit	rs1920116	No	NA	Ref	Quantitative	0.622368	-0.627828	0.000360015	0.000193114
RPA3^1019|rs1920116	1019	RPA3	Replication protein A 14 kDa subunit	rs1920116	No	NA	Ref	Quantitative	0.832444	-0.532658	1.58e-06	0.00163625
ETV6^1053|rs1920116	1053	ETV6	Transcription factor ETV6	rs1920116	Yes	ETS	Ref	Qualitative	4.3975	-2.8175	5.34e-146	4.31e-65
RECQL^1072|rs1920116	1072	RECQL	ATP-dependent DNA helicase Q1	rs1920116	No	NA	Ref	Quantitative	1.66221	-1.41592	3.95e-22	1.62e-17
LIG3^1095|rs1920116	1095	LIG3	DNA ligase 3	rs1920116	No	NA	Ref	Quantitative	0.563451	-0.451504	0.00127344	0.00790568
KLF3^1147|rs1920116	1147	KLF3	Krueppel-like factor 3	rs1920116	Yes	C2H2 Kruepel	Ref	Quantitative	1.40097	-1.553	3.99e-16	8.64e-21
SP3^1251|rs1920116	1251	SP3		rs1920116	Yes	C2H2 SP1	Ref	Quantitative	0.63143	-0.519114	0.000293485	0.00216189
KLF5^1316|rs1920116	1316	KLF5	Krueppel-like factor 5	rs1920116	Yes	C2H2 Kruepel	Ref	Quantitative	0.657274	-0.444203	0.000161487	0.00900948
VEZF1^1326|rs1920116	1326	VEZF1	Vascular endothelial zinc finger 1	rs1920116	Yes	C2H2 Kruepel	Ref	Quantitative	1.20702	-1.12146	2.56e-12	1.72e-11
ZNF740^1603|rs1920116	1603	ZNF740	Zinc finger protein 740	rs1920116	Yes	C2H2 Kruepel	Ref	Quantitative	1.29889	-1.16065	4.72e-14	3.25e-12
PURB^1737|rs1920116	1737	PURB	Transcriptional activator protein Pur-beta	rs1920116	Yes	PUR	Alt	Quantitative	-0.519673	0.697863	0.000146419	0.000117523
ZNF148^2052|rs1920116	2052	ZNF148	Zinc finger protein 148	rs1920116	Yes	C2H2 Kruepel	Ref	Quantitative	0.470407	-0.516017	0.00745816	0.00230208
PES1^161|rs1944933	161	PES1	Pescadillo homolog	rs1944933	No	NA	Ref	Quantitative	1.33828	-1.20148	4.96e-11	2.88e-12
DSTN^493|rs1944933	493	DSTN	Destrin	rs1944933	No	NA	Ref	Qualitative	2.1935	-2.9854	1.81e-26	5.09e-67
MAZ^553|rs1944933	553	MAZ	Myc-associated zinc finger protein	rs1944933	Yes	C2H2	Alt	Quantitative	-1.4994	1.40512	1.26e-05	3.07e-12
SP1^557|rs1944933	557	SP1	Transcription factor Sp1	rs1944933	Yes	C2H2 SP1	Alt	Quantitative	-1.68395	1.47887	8.63e-07	2.1e-13
ZBTB7B^678|rs1944933	678	ZBTB7B	Zinc finger and BTB domain-containing protein 7B	rs1944933	Yes	C2H2 ZBTB	Alt	Quantitative	-2.11829	1.98608	4.93e-10	5.53e-23
ZKSCAN1^925|rs1944933	925	ZKSCAN1	Zinc finger protein with KRAB and SCAN domains 1	rs1944933	Yes	C2H2 Kruepel KRAB	Alt	Quantitative	-1.18171	0.695905	0.000634913	0.000587229
RPS27^1062|rs1944933	1062	RPS27	40S ribosomal protein S27	rs1944933	No	NA	Ref	Qualitative	1.5057	-1.1791	1.71e-13	7.18e-12
KLF3^1147|rs1944933	1147	KLF3	Krueppel-like factor 3	rs1944933	Yes	C2H2 Kruepel	Ref	Quantitative	0.844466	-0.865043	2.45e-05	4.69e-07
SP3^1251|rs1944933	1251	SP3		rs1944933	Yes	C2H2 SP1	Alt	Quantitative	-1.50783	1.48187	1.12e-05	1.88e-13
TRIM28^1296|rs1944933	1296	TRIM28	Transcription intermediary factor 1-beta	rs1944933	Yes	Unclassified	Alt	Quantitative	-0.978918	0.630499	0.0049717	0.00186287
KLF5^1316|rs1944933	1316	KLF5	Krueppel-like factor 5	rs1944933	Yes	C2H2 Kruepel	Ref	Quantitative	1.05304	-1.22719	1.86e-07	9.89e-13
VEZF1^1326|rs1944933	1326	VEZF1	Vascular endothelial zinc finger 1	rs1944933	Yes	C2H2 Kruepel	Alt	Quantitative	-1.72166	1.49932	4.82e-07	9.76e-14
BMS1^1353|rs1944933	1353	BMS1	Ribosome biogenesis protein BMS1 homolog	rs1944933	No	NA	Alt	Quantitative	-1.0282	0.572502	0.0031117	0.00477197
DDB1^1398|rs1944933	1398	DDB1	DNA damage-binding protein 1	rs1944933	No	NA	Alt	Quantitative	-1.23746	0.77484	0.000339379	0.000127575
ZNF498^1487|rs1944933	1487	ZNF498	Zinc finger protein 498	rs1944933	Yes	Unclassified	Alt	Qualitative	-1.4529	1.7174	2.35e-05	1.44e-17
ZNF746^1488|rs1944933	1488	ZNF746	Zinc finger protein 746	rs1944933	Yes	C2H2 Kruepel KRAB	Alt	Quantitative	-1.82016	0.965544	9.9e-08	1.73e-06
ZNF579^1595|rs1944933	1595	ZNF579	Zinc finger protein 579	rs1944933	Yes	C2H2 Kruepel	Alt	Quantitative	-1.21357	0.546561	0.000445274	0.00708821
ZNF740^1603|rs1944933	1603	ZNF740	Zinc finger protein 740	rs1944933	Yes	C2H2 Kruepel	Alt	Quantitative	-2.00457	1.89627	4.08e-09	4.36e-21
ZBTB10^1698|rs1944933	1698	ZBTB10	Zinc finger and BTB domain-containing protein 10	rs1944933	Yes	C2H2 ZBTB	Alt	Quantitative	-1.8894	1.22348	3.1e-08	1.29e-09
ZNF581^1966|rs1944933	1966	ZNF581	Zinc finger protein 581	rs1944933	Yes	C2H2	Alt	Qualitative	-4.9112	7.1386	3.41e-48	4.53e-277
ZNF148^2052|rs1944933	2052	ZNF148	Zinc finger protein 148	rs1944933	Yes	C2H2 Kruepel	Alt	Quantitative	-2.35956	2.14809	3.81e-12	1.27e-26
ZNF281^2071|rs1944933	2071	ZNF281	Zinc finger protein 281	rs1944933	Yes	C2H2 Kruepel	Alt	Quantitative	-1.45004	1.44843	2.44e-05	6.47e-13
ZNF316^19|rs199650977	19	ZNF316	Zinc finger protein 316	rs199650977	Yes	C2H2 Kruepel KRAB	Ref	Qualitative	1.27822	-4.492	0.00345207	1.24e-15
MSANTD2^152|rs199650977	152	MSANTD2	Myb/SANT-like DNA-binding domain-containing protein 2	rs199650977	No	NA	Ref	Qualitative	3.6135	-2.25615	4.6e-17	6.62e-05
RPSA;RPSAP58^230|rs199650977	230	RPSA;RPSAP58	40S ribosomal protein SA	rs199650977	No	NA	Alt	Quantitative	-1.08378	0.792606	0.00100709	0.000790493
PCCB^822|rs199650977	822	PCCB	Propionyl-CoA carboxylase beta chain, mitochondrial	rs199650977	No	NA	Alt	Quantitative	-1.13552	0.788936	0.000578995	0.000834259
ZNF24^924|rs199650977	924	ZNF24	Zinc finger protein 24	rs199650977	Yes	C2H2 Kruepel	Ref	Qualitative	2.3958	-4.2975	2.97e-08	1.99e-14
SERBP1^1600|rs199650977	1600	SERBP1	Plasminogen activator inhibitor 1 RNA-binding protein	rs199650977	No	NA	Alt	Quantitative	-0.946861	0.610417	0.00392209	0.00893058
DNAJC9^1643|rs199650977	1643	DNAJC9	DnaJ homolog subfamily C member 9	rs199650977	No	NA	Ref	Qualitative	1.25284	-3.6581	0.00417217	7.81e-11
ZNF581^1966|rs199650977	1966	ZNF581	Zinc finger protein 581	rs199650977	Yes	C2H2	Ref	Quantitative	3.08246	-3.05841	8.54e-13	5.68e-08
ZNF148^2052|rs199650977	2052	ZNF148	Zinc finger protein 148	rs199650977	Yes	C2H2 Kruepel	Alt	Quantitative	-1.46662	1.05963	9.93e-06	8.88e-06
HMGB3^316|rs200001631	316	HMGB3	High mobility group protein B3	rs200001631	Yes	HMG box	Alt	Quantitative	-1.87678	2.16896	4.15e-06	0.00112309
MTFMT^1697|rs200001631	1697	MTFMT	Methionyl-tRNA formyltransferase, mitochondrial	rs200001631	No	NA	Alt	Qualitative	-3.825	1.93998	4.71e-22	0.00377536
FUBP1^150|rs2060776	150	FUBP1		rs2060776	Yes	Unclassified	Ref	Quantitative	0.709908	-0.623332	7.44e-05	6.9e-05
CLIC1^644|rs2060776	644	CLIC1	Chloride intracellular channel protein 1	rs2060776	No	NA	Ref	Qualitative	1.3983	-0.530906	8.3e-15	0.000690288
RBFOX2;RBM9;RBFOX1^693|rs2060776	693	RBFOX2;RBM9;RBFOX1	RNA binding protein fox-1 homolog 2;RNA binding protein fox-1 homolog 1	rs2060776	Yes	Unclassified	Ref	Quantitative	1.70111	-1.44414	3.92e-21	4.06e-20
UBTF^930|rs2060776	930	UBTF	Nucleolar transcription factor 1	rs2060776	Yes	HMG box	Alt	Quantitative	-0.566677	0.613437	0.000151758	0.000888484
NFYA^974|rs2060776	974	NFYA	Nuclear transcription factor Y subunit alpha	rs2060776	Yes	NFY	Alt	Qualitative	-5.3548	4.1539	1.98e-287	2.05e-113
NFYB^983|rs2060776	983	NFYB	Nuclear transcription factor Y subunit beta	rs2060776	Yes	NFY	Alt	Qualitative	-3.0964	3.2913	2.93e-97	7.06e-72
FEN1^1041|rs2060776	1041	FEN1	Flap endonuclease 1	rs2060776	No	NA	Alt	Quantitative	-0.726114	0.76103	1.12e-06	3.65e-05
RECQL^1072|rs2060776	1072	RECQL	ATP-dependent DNA helicase Q1	rs2060776	No	NA	Alt	Quantitative	-0.529906	0.862352	0.000401612	2.85e-06
CSNK1A1^1080|rs2060776	1080	CSNK1A1	Casein kinase I isoform alpha	rs2060776	No	NA	Ref	Qualitative	1.7966	-1.5064	2.23e-23	9.57e-22
SUB1^1128|rs2060776	1128	SUB1	Activated RNA polymerase II transcriptional coactivator p15	rs2060776	Yes	Unclassified	Ref	Quantitative	0.731705	-0.643496	4.46e-05	4e-05
CNBP^1180|rs2060776	1180	CNBP		rs2060776	Yes	Unclassified	Ref	Quantitative	0.876409	-1.20576	1.05e-06	1.66e-14
NTHL1^1215|rs2060776	1215	NTHL1	Endonuclease III-like protein 1	rs2060776	No	NA	Ref	Qualitative	1.5872	-2.4149	1.3e-18	3.85e-53
NFYC^1323|rs2060776	1323	NFYC	Nuclear transcription factor Y subunit gamma	rs2060776	Yes	NFY	Alt	Quantitative	-4.7005	5.83663	6.97e-222	4.62e-222
TCF7L2^1912|rs2060776	1912	TCF7L2	Transcription factor 7-like 2	rs2060776	Yes	HMG LEF	Alt	Qualitative	-4.1488	1.77353	3.06e-173	4.88e-22
APOBEC3C^1918|rs2060776	1918	APOBEC3C	Probable DNA dC->dU-editing enzyme APOBEC-3C	rs2060776	No	NA	Ref	Quantitative	1.36972	-1.01011	2.85e-14	1.25e-10
HDAC2^75|rs2293581	75	HDAC2	Histone deacetylase 2;Histone deacetylase	rs2293581	Yes	Unclassified	Ref	Quantitative	0.780142	-0.64948	1.48e-05	0.00769541
KDM1A^494|rs2293581	494	KDM1A	Lysine-specific histone demethylase 1A	rs2293581	Yes	Unclassified	Ref	Quantitative	1.08957	-0.961789	1.31e-09	8.94e-05
ZFY^848|rs2293581	848	ZFY	Zinc finger Y-chromosomal protein	rs2293581	Yes	C2H2 Kruepel	Ref	Qualitative	1.7048	-1.0269	1.82e-21	2.93e-05
CDK11B^956|rs2293581	956	CDK11B	Cyclin-dependent kinase 11B	rs2293581	No	NA	Alt	Qualitative	-3.3833	3.298	7.49e-88	4.93e-111
TFAP4^1243|rs2293581	1243	TFAP4	Transcription factor AP-4	rs2293581	Yes	bHLH	Alt	Quantitative	-1.17883	0.864572	3.61e-12	6.88e-09
HDAC1^1308|rs2293581	1308	HDAC1	Histone deacetylase 1	rs2293581	Yes	Unclassified	Ref	Quantitative	0.639417	-0.813297	0.000396272	0.000893332
VEZF1^1326|rs2293581	1326	VEZF1	Vascular endothelial zinc finger 1	rs2293581	Yes	C2H2 Kruepel	Ref	Quantitative	0.552082	-0.660178	0.00226595	0.00676788
ZNF691^1466|rs2293581	1466	ZNF691	Zinc finger protein 691	rs2293581	Yes	C2H2 Kruepel	Ref	Qualitative	3.214	-2.8489	3.04e-72	1.55e-30
RREB1^1661|rs2293581	1661	RREB1	Ras-responsive element-binding protein 1	rs2293581	Yes	C2H2 Kruepel	Ref	Quantitative	1.14555	-1.00465	1.77e-10	4.32e-05
RCOR1^2021|rs2293581	2021	RCOR1	REST corepressor 1	rs2293581	Yes	Unclassified	Ref	Quantitative	1.11323	-0.960749	5.69e-10	9.1e-05
PDIA3^74|rs2293582	74	PDIA3	Protein disulfide-isomerase A3	rs2293582	No	NA	Alt	Qualitative	-2.5457	3.63	1.64e-20	3.16e-30
KDM1A^494|rs2293582	494	KDM1A	Lysine-specific histone demethylase 1A	rs2293582	Yes	Unclassified	Alt	Quantitative	-0.808639	0.82855	0.00280185	0.00969253
RUNX2^525|rs2293582	525	RUNX2		rs2293582	Yes	RUNX	Alt	Quantitative	-0.88782	1.23665	0.00105428	0.000107049
GTF3C5^609|rs2293582	609	GTF3C5	General transcription factor 3C polypeptide 5	rs2293582	Yes	Unclassified	Ref	Quantitative	0.772815	-0.931426	0.00104069	0.00100171
APEX1^993|rs2293582	993	APEX1	DNA-(apurinic or apyrimidinic site) lyase;DNA-(apurinic or apyrimidinic site) lyase, mitochondrial	rs2293582	Yes	Unclassified	Ref	Quantitative	1.19956	-0.975312	2.92e-07	0.000573937
RANBP1^1066|rs2293582	1066	RANBP1	Ran-specific GTPase-activating protein	rs2293582	No	NA	Alt	Quantitative	-0.796561	0.835277	0.00323051	0.00911178
NTHL1^1215|rs2293582	1215	NTHL1	Endonuclease III-like protein 1	rs2293582	No	NA	Ref	Quantitative	0.987394	-1.05853	2.56e-05	0.000187787
GTF3C1^1277|rs2293582	1277	GTF3C1	General transcription factor 3C polypeptide 1	rs2293582	Yes	Unclassified	Ref	Quantitative	0.92372	-1.05173	8.38e-05	0.000206371
TARDBP^1293|rs2293582	1293	TARDBP	TAR DNA-binding protein 43	rs2293582	Yes	Unclassified	Ref	Quantitative	1.07087	-1.06031	4.86e-06	0.000183208
RUNX2^1320|rs2293582	1320	RUNX2	Runt-related transcription factor 2	rs2293582	Yes	RUNX	Alt	Quantitative	-1.11397	0.876252	4.22e-05	0.00619847
CBFB^1321|rs2293582	1321	CBFB	Core-binding factor subunit beta	rs2293582	Yes	CBFB	Alt	Quantitative	-1.21648	0.841571	7.94e-06	0.00859681
ZNF740^1603|rs2293582	1603	ZNF740	Zinc finger protein 740	rs2293582	Yes	C2H2 Kruepel	Alt	Quantitative	-1.03044	0.992043	0.000149152	0.0019197
GTF3C2^1627|rs2293582	1627	GTF3C2	General transcription factor 3C polypeptide 2	rs2293582	Yes	Unclassified	Ref	Quantitative	0.791022	-0.827231	0.000784546	0.00344033
RREB1^1661|rs2293582	1661	RREB1	Ras-responsive element-binding protein 1	rs2293582	Yes	C2H2 Kruepel	Alt	Quantitative	-0.836604	0.906891	0.00200141	0.00460053
OVOL2^1783|rs2293582	1783	OVOL2	Transcription factor Ovo-like 2	rs2293582	Yes	C2H2 Kruepel	Alt	Qualitative	-1.27981	4.232	2.65e-06	1.69e-40
RCOR1^2021|rs2293582	2021	RCOR1	REST corepressor 1	rs2293582	Yes	Unclassified	Alt	Quantitative	-0.791508	0.862035	0.00342694	0.00709732
RPL26L1^2044|rs2293582	2044	RPL26L1	60S ribosomal protein L26-like 1	rs2293582	No	NA	Alt	Qualitative	-1.4451	1.8203	1.19e-07	1.1e-08
GTF3C3^2098|rs2293582	2098	GTF3C3	General transcription factor 3C polypeptide 3	rs2293582	Yes	Unclassified	Ref	Quantitative	0.978415	-0.991484	3.04e-05	0.000464833
SP3^1251|rs2304107	1251	SP3		rs2304107	Yes	C2H2 SP1	Alt	Quantitative	-0.783166	0.633571	5.46e-05	0.000506942
INTS5^1499|rs2304107	1499	INTS5	Integrator complex subunit 5	rs2304107	No	NA	Ref	Qualitative	1.68	-1.674	4.16e-15	2.15e-17
NFIA^64|rs2337113	64	NFIA	Nuclear factor 1;Nuclear factor 1 A-type	rs2337113	Yes	CTF/NF-I	Ref	Qualitative	6.0399	-3.32767	3.09e-221	2.55e-86
HIST1H2BK;H2BFS^724|rs2337113	724	HIST1H2BK;H2BFS	Histone H2B type 1-K;Histone H2B type F-S	rs2337113	No	NA	Ref	Qualitative	1.9893	-1.4278	9.02e-26	5.34e-17
HIST1H2AB;HIST3H2A;HIST1H2AC^817|rs2337113	817	HIST1H2AB;HIST3H2A;HIST1H2AC	Histone H2A type 1-B/E;Histone H2A type 3;Histone H2A type 1-C	rs2337113	No	NA	Alt	Qualitative	-1.2937	1.6435	3.16e-09	1.24e-21
PCCA^821|rs2337113	821	PCCA	Propionyl-CoA carboxylase alpha chain, mitochondrial	rs2337113	No	NA	Alt	Quantitative	-0.784905	0.525568	0.000351932	0.00171247
PCCB^822|rs2337113	822	PCCB	Propionyl-CoA carboxylase beta chain, mitochondrial	rs2337113	No	NA	Alt	Quantitative	-0.743352	0.77273	0.000719968	5.23e-06
NFIC^852|rs2337113	852	NFIC	Nuclear factor 1 C-type;Nuclear factor 1	rs2337113	Yes	CTF/NF-I	Ref	Quantitative	2.97061	-2.19939	3.58e-55	1.74e-38
JUNB^929|rs2337113	929	JUNB	Transcription factor jun-B	rs2337113	Yes	BZIP , Jun	Ref	Quantitative	0.48419	-0.697359	0.00937441	5.59e-05
ITGA6^968|rs2337113	968	ITGA6	Integrin alpha-6;Integrin alpha-6 heavy chain;Integrin alpha-6 light chain	rs2337113	No	NA	Alt	Qualitative	-3.8306	2.4291	1.28e-69	6.18e-45
KRT2^1029|rs2337113	1029	KRT2	Keratin, type II cytoskeletal 2 epidermal	rs2337113	No	NA	Ref	Quantitative	0.951066	-0.805787	4.47e-07	2.94e-06
SUB1^1128|rs2337113	1128	SUB1	Activated RNA polymerase II transcriptional coactivator p15	rs2337113	Yes	Unclassified	Alt	Quantitative	-0.586233	0.629846	0.00789846	0.000187884
SP3^1251|rs2337113	1251	SP3		rs2337113	Yes	C2H2 SP1	Alt	Quantitative	-0.821891	0.566182	0.000180749	0.000753778
KLF5^1316|rs2337113	1316	KLF5	Krueppel-like factor 5	rs2337113	Yes	C2H2 Kruepel	Alt	Quantitative	-1.1936	0.836974	4.74e-08	8.48e-07
NFIX^1357|rs2337113	1357	NFIX	Nuclear factor 1 X-type	rs2337113	Yes	CTF/NF-I	Ref	Quantitative	2.60992	-3.19959	4.92e-43	6.6e-80
NFIB^1467|rs2337113	1467	NFIB	Nuclear factor 1	rs2337113	Yes	CTF/NF-I	Ref	Qualitative	2.94293	-4.5303	3.47e-54	7.91e-159
ZBTB2^1589|rs2337113	1589	ZBTB2	Zinc finger and BTB domain-containing protein 2	rs2337113	Yes	C2H2 ZBTB	Alt	Qualitative	-5.1793	3.7351	7.18e-126	3.89e-103
ZNF395^1880|rs2337113	1880	ZNF395	Zinc finger protein 395	rs2337113	Yes	C2H2	Alt	Qualitative	-2.3672	2.4772	1.44e-27	1.2e-46
CGGBP1^1996|rs2337113	1996	CGGBP1	CGG triplet repeat-binding protein 1	rs2337113	No	NA	Alt	Qualitative	-0.907468	3.2299	3.48e-05	9.81e-78
ZNF639^2011|rs2337113	2011	ZNF639	Zinc finger protein 639	rs2337113	Yes	C2H2 Kruepel	Alt	Qualitative	-2.9071	2.6154	8.73e-41	9.48e-52
ZFX^213|rs2427291	213	ZFX	Zinc finger X-chromosomal protein	rs2427291	Yes	C2H2 Kruepel	Alt	Quantitative	-0.578198	0.798092	0.00250607	6e-06
MAZ^553|rs2427291	553	MAZ	Myc-associated zinc finger protein	rs2427291	Yes	C2H2	Ref	Quantitative	1.01657	-0.768887	0.00019657	0.00379447
SP1^557|rs2427291	557	SP1	Transcription factor Sp1	rs2427291	Yes	C2H2 SP1	Ref	Quantitative	1.0767	-0.946833	7.96e-05	0.00036348
KLF12^565|rs2427291	565	KLF12	Krueppel-like factor 12	rs2427291	Yes	C2H2 SP1	Ref	Qualitative	1.1374	-1.02069	3.05e-05	0.000121255
USP3^587|rs2427291	587	USP3	Ubiquitin carboxyl-terminal hydrolase 3;Ubiquitin carboxyl-terminal hydrolase	rs2427291	No	NA	Alt	Qualitative	-1.4162	2.2309	2.2e-13	1.18e-36
ZBTB7B^678|rs2427291	678	ZBTB7B	Zinc finger and BTB domain-containing protein 7B	rs2427291	Yes	C2H2 ZBTB	Ref	Quantitative	1.85898	-1.61471	8.11e-12	1.19e-09
KLF4^698|rs2427291	698	KLF4	Krueppel-like factor 4	rs2427291	Yes	C2H2 Kruepel	Ref	Quantitative	1.29555	-1.23786	1.99e-06	3.13e-06
ZBTB7A^779|rs2427291	779	ZBTB7A	Zinc finger and BTB domain-containing protein 7A	rs2427291	Yes	C2H2 ZBTB	Ref	Quantitative	1.24068	-0.847181	5.32e-06	0.00142383
KLF3^1147|rs2427291	1147	KLF3	Krueppel-like factor 3	rs2427291	Yes	C2H2 Kruepel	Ref	Quantitative	1.72207	-2.0052	2.44e-10	4.24e-14
SP2^1246|rs2427291	1246	SP2	Transcription factor Sp2	rs2427291	Yes	C2H2 SP1	Ref	Quantitative	0.902035	-0.919806	0.000966461	0.00053333
VEZF1^1326|rs2427291	1326	VEZF1	Vascular endothelial zinc finger 1	rs2427291	Yes	C2H2 Kruepel	Ref	Quantitative	0.896776	-0.737086	0.00103559	0.00552132
DDB1^1398|rs2427291	1398	DDB1	DNA damage-binding protein 1	rs2427291	No	NA	Ref	Quantitative	0.814345	-0.742651	0.00291994	0.00517548
SPTY2D1^1477|rs2427291	1477	SPTY2D1	Protein SPT2 homolog	rs2427291	No	NA	Ref	Qualitative	2.5828	-1.8458	1.88e-21	3.59e-12
ZNF740^1603|rs2427291	1603	ZNF740	Zinc finger protein 740	rs2427291	Yes	C2H2 Kruepel	Ref	Quantitative	3.18315	-3.08485	8.91e-32	3.21e-31
ZNF580^2016|rs2427291	2016	ZNF580	Zinc finger protein 580	rs2427291	Yes	C2H2	Alt	Qualitative	-3.0888	3.8669	3.1e-57	1.78e-106
KLF13^2072|rs2427291	2072	KLF13	Krueppel-like factor 13	rs2427291	Yes	C2H2 SP1	Ref	Qualitative	1.20627	-3.4234	9.67e-06	4.67e-38
RBFOX2;RBM9;RBFOX1^693|rs2427320	693	RBFOX2;RBM9;RBFOX1	RNA binding protein fox-1 homolog 2;RNA binding protein fox-1 homolog 1	rs2427320	Yes	Unclassified	Alt	Quantitative	-1.69082	1.73955	4.36e-06	0.000129556
TFAP2A^827|rs2427320	827	TFAP2A	Transcription factor AP-2-alpha	rs2427320	Yes	AP-2	Ref	Quantitative	0.623118	-0.750373	0.00898013	0.00381238
KRT2^1029|rs2427320	1029	KRT2	Keratin, type II cytoskeletal 2 epidermal	rs2427320	No	NA	Ref	Quantitative	0.634129	-1.81751	0.00779241	1.82e-11
EMD^1098|rs2427320	1098	EMD	Emerin	rs2427320	No	NA	Alt	Qualitative	-1.4436	1.5781	8.44e-05	0.000539815
ZFP91^1721|rs2427320	1721	ZFP91	E3 ubiquitin-protein ligase ZFP91	rs2427320	Yes	C2H2 Kruepel	Alt	Quantitative	-1.69867	1.69198	3.94e-06	0.000199902
C20orf72^1779|rs2427320	1779	C20orf72	Uncharacterized protein C20orf72	rs2427320	No	NA	Ref	Qualitative	2.4326	-1.237	6.88e-26	3.51e-06
RPA3^1019|rs28363937	1019	RPA3	Replication protein A 14 kDa subunit	rs28363937	No	NA	Ref	Quantitative	0.726744	-0.691686	0.00848468	0.000904707
KRT2^1029|rs28363937	1029	KRT2	Keratin, type II cytoskeletal 2 epidermal	rs28363937	No	NA	Alt	Quantitative	-1.35598	0.722553	2.54e-13	7.96e-06
CBFB^1322|rs28363937	1322	CBFB		rs28363937	Yes	CBFB	Alt	Quantitative	-0.921691	1.01157	5.43e-07	5.98e-10
SPTY2D1^1477|rs28363937	1477	SPTY2D1	Protein SPT2 homolog	rs28363937	No	NA	Alt	Quantitative	-0.502362	0.493442	0.00537796	0.00194154
KLF16^1810|rs28363937	1810	KLF16	Krueppel-like factor 16	rs28363937	Yes	C2H2 SP1	Ref	Quantitative	0.933724	-0.801606	0.000661791	0.000110417
HNF4A^320|rs3087967	320	HNF4A	Hepatocyte nuclear factor 4-alpha	rs3087967	Yes	Nuclear hormone receptor	Alt	Quantitative	-1.97387	1.89033	6.77e-14	3.39e-19
CNBP^1180|rs3087967	1180	CNBP		rs3087967	Yes	Unclassified	Alt	Quantitative	-0.738915	0.613909	0.00649575	0.00435323
CPSF1^1274|rs3087967	1274	CPSF1	Cleavage and polyadenylation specificity factor subunit 1	rs3087967	No	NA	Ref	Quantitative	0.546166	-0.520169	0.00972551	0.000817402
HNF4G^1344|rs3087967	1344	HNF4G	Hepatocyte nuclear factor 4-gamma	rs3087967	Yes	Nuclear hormone receptor	Alt	Quantitative	-2.1223	1.74157	7.29e-16	1.67e-16
TCF7L2^1912|rs3087967	1912	TCF7L2	Transcription factor 7-like 2	rs3087967	Yes	HMG LEF	Alt	Qualitative	-2.8704	3.0576	6.25e-28	7.06e-48
ZFX^213|rs34058457	213	ZFX	Zinc finger X-chromosomal protein	rs34058457	Yes	C2H2 Kruepel	Ref	Qualitative	1.819	-1.161	1.63e-25	1.11e-13
CHMP2B^219|rs34058457	219	CHMP2B	Charged multivesicular body protein 2b	rs34058457	No	NA	Ref	Qualitative	1.2077	-2.1908	4.14e-12	3.11e-45
TOP1^884|rs34058457	884	TOP1	DNA topoisomerase 1	rs34058457	No	NA	Ref	Quantitative	0.474773	-0.556521	0.00640086	0.000461469
RECQL^1072|rs34058457	1072	RECQL	ATP-dependent DNA helicase Q1	rs34058457	No	NA	Alt	Quantitative	-1.11126	1.33651	7.72e-11	8.21e-19
NUP153;NUP153 variant protein^1093|rs34058457	1093	NUP153;NUP153 variant protein	Nuclear pore complex protein Nup153	rs34058457	No	NA	Ref	Qualitative	1.9866	-1.4737	4.1e-30	3.15e-21
LIG3^1095|rs34058457	1095	LIG3	DNA ligase 3	rs34058457	No	NA	Ref	Quantitative	0.502025	-0.450084	0.00394055	0.00493792
USF1;usf1-bd^65|rs35137159	65	USF1;usf1-bd	Upstream stimulatory factor 1	rs35137159	Yes	bHLH	Ref	Qualitative	2.3359	-3.0458	9.04e-14	7.68e-46
MBD4^777|rs35137159	777	MBD4	Methyl-CpG-binding domain protein 4	rs35137159	Yes	Unclassified	Ref	Quantitative	1.13172	-1.28135	0.000384423	4.11e-09
SLC25A6;SLC25A4^890|rs35137159	890	SLC25A6;SLC25A4	ADP/ATP translocase 3;ADP/ATP translocase 1	rs35137159	No	NA	Ref	Qualitative	1.3764	-1.5274	1.4e-05	1.9e-12
RCC1^943|rs35137159	943	RCC1	Regulator of chromosome condensation	rs35137159	No	NA	Ref	Quantitative	1.16414	-1.13416	0.000256526	2.17e-07
RANGAP1^1071|rs35137159	1071	RANGAP1	Ran GTPase-activating protein 1	rs35137159	No	NA	Ref	Quantitative	1.08284	-1.58485	0.000693622	2.62e-13
RECQL^1072|rs35137159	1072	RECQL	ATP-dependent DNA helicase Q1	rs35137159	No	NA	Alt	Quantitative	-3.07522	3.23011	2.67e-31	2.45e-34
PURA^1233|rs35137159	1233	PURA	Transcriptional activator protein Pur-alpha	rs35137159	Yes	PUR	Ref	Qualitative	3.4407	-1.8847	2.57e-28	2.57e-18
SRSF2^1237|rs35137159	1237	SRSF2	Serine/arginine-rich splicing factor 2	rs35137159	Yes	Unclassified	Alt	Quantitative	-1.07118	0.891963	3.44e-05	0.00051508
CPSF1^1274|rs35137159	1274	CPSF1	Cleavage and polyadenylation specificity factor subunit 1	rs35137159	No	NA	Alt	Quantitative	-0.727069	0.699463	0.00429672	0.00591111
CTTN^1338|rs35137159	1338	CTTN	Src substrate cortactin	rs35137159	No	NA	Alt	Qualitative	-1.8217	2.3709	3.67e-12	2.15e-19
USF2^1391|rs35137159	1391	USF2	Upstream stimulatory factor 2	rs35137159	Yes	bHLH	Ref	Qualitative	3.4307	-4.6828	3.68e-28	1e-106
SYMPK^1662|rs35137159	1662	SYMPK	Symplekin	rs35137159	No	NA	Alt	Quantitative	-0.837816	1.01428	0.00107665	8.48e-05
PURB^1737|rs35137159	1737	PURB	Transcriptional activator protein Pur-beta	rs35137159	Yes	PUR	Ref	Quantitative	0.970265	-1.02844	0.00246872	2.8e-06
WDR33^1822|rs35137159	1822	WDR33	pre-mRNA 3 end processing protein WDR33	rs35137159	No	NA	Alt	Quantitative	-0.694788	0.793854	0.00624203	0.0018978
HADHB^157|rs35564340	157	HADHB	Trifunctional enzyme subunit beta, mitochondrial;3-ketoacyl-CoA thiolase	rs35564340	No	NA	Alt	Quantitative	-1.13138	0.902498	0.000149856	3.68e-05
PFN2^226|rs35564340	226	PFN2	Profilin-2;Profilin	rs35564340	No	NA	Alt	Qualitative	-1.4725	1.2028	6.5e-07	3.46e-08
HMGB3^316|rs35564340	316	HMGB3	High mobility group protein B3	rs35564340	Yes	HMG box	Alt	Quantitative	-2.24722	1.98229	1.78e-14	7.31e-20
UHRF1^431|rs35564340	431	UHRF1	E3 ubiquitin-protein ligase UHRF1	rs35564340	Yes	Unclassified	Alt	Quantitative	-1.51379	1.36171	3.07e-07	4.06e-10
ZBTB7B^678|rs35564340	678	ZBTB7B	Zinc finger and BTB domain-containing protein 7B	rs35564340	Yes	C2H2 ZBTB	Ref	Quantitative	0.77349	-0.828486	2.26e-05	0.00017731
HIST1H1E^869|rs35564340	869	HIST1H1E	Histone H1.4	rs35564340	No	NA	Alt	Qualitative	-2.1385	1.1634	3.14e-13	9.61e-08
UBTF^930|rs35564340	930	UBTF	Nucleolar transcription factor 1	rs35564340	Yes	HMG box	Alt	Quantitative	-1.72495	1.461	4.85e-09	1.93e-11
RCC1^943|rs35564340	943	RCC1	Regulator of chromosome condensation	rs35564340	No	NA	Ref	Quantitative	0.941557	-1.02142	3.16e-07	4e-06
HADHA^1048|rs35564340	1048	HADHA	Trifunctional enzyme subunit alpha, mitochondrial;Long-chain enoyl-CoA hydratase;Long chain 3-hydroxyacyl-CoA dehydrogenase	rs35564340	No	NA	Alt	Quantitative	-1.13644	0.78442	0.000139588	0.000343111
RANGAP1^1071|rs35564340	1071	RANGAP1	Ran GTPase-activating protein 1	rs35564340	No	NA	Ref	Quantitative	1.40991	-1.24503	4.2e-14	2.02e-08
NR2C2^1082|rs35564340	1082	NR2C2	Nuclear receptor subfamily 2 group C member 2	rs35564340	Yes	Nuclear hormone receptor	Ref	Quantitative	0.506805	-0.814032	0.00440778	0.000228931
TFAM^1231|rs35564340	1231	TFAM	Transcription factor A, mitochondrial	rs35564340	Yes	HMG box	Alt	Quantitative	-1.41596	0.919836	1.76e-06	2.59e-05
HIC1^1342|rs35564340	1342	HIC1	Hypermethylated in cancer 1 protein	rs35564340	Yes	C2H2 Kruepel	Alt	Qualitative	-2.07728	1.6598	1.49e-12	2.33e-14
KPNB1^1359|rs35564340	1359	KPNB1	Importin subunit beta-1	rs35564340	No	NA	Ref	Quantitative	0.501108	-0.566549	0.00483681	0.00991
GTPBP2^1808|rs35564340	1808	GTPBP2	GTP-binding protein 2	rs35564340	No	NA	Ref	Quantitative	0.47633	-0.838977	0.00717623	0.00014693
KLF16^1810|rs35564340	1810	KLF16	Krueppel-like factor 16	rs35564340	Yes	C2H2 SP1	Ref	Quantitative	0.53436	-0.660657	0.00278038	0.00270473
TCF7L2^1912|rs35564340	1912	TCF7L2	Transcription factor 7-like 2	rs35564340	Yes	HMG LEF	Alt	Quantitative	-2.20477	1.73764	5.55e-14	1.34e-15
THAP1^1937|rs35564340	1937	THAP1	THAP domain-containing protein 1	rs35564340	Yes	THAP1	Alt	Quantitative	-2.12904	1.97596	4e-13	9.57e-20
CSDE1^384|rs36025258	384	CSDE1	Cold shock domain-containing protein E1	rs36025258	Yes	CSD	Ref	Quantitative	0.605399	-1.28923	0.00546717	0.00299216
E4F1^603|rs36025258	603	E4F1	Transcription factor E4F1	rs36025258	Yes	C2H2	Ref	Quantitative	1.72482	-2.1136	3.53e-16	6.93e-07
PKM^906|rs36025258	906	PKM	Pyruvate kinase isozymes M1/M2;Pyruvate kinase	rs36025258	No	NA	Ref	Quantitative	0.831472	-1.41935	0.000111659	0.00102553
ZKSCAN1^925|rs36025258	925	ZKSCAN1	Zinc finger protein with KRAB and SCAN domains 1	rs36025258	Yes	C2H2 Kruepel KRAB	Ref	Quantitative	1.08651	-1.70327	3.61e-07	7.17e-05
ACTR2^1160|rs36025258	1160	ACTR2	Actin-related protein 2	rs36025258	No	NA	Alt	Qualitative	-2.9403	4.054	2.36e-31	2.05e-54
HNRNPUL2;hCG_2044799^1406|rs36025258	1406	HNRNPUL2;hCG_2044799	Heterogeneous nuclear ribonucleoprotein U-like protein 2	rs36025258	No	NA	Alt	Quantitative	-0.696658	0.673285	0.00450902	0.0054949
ZFP91^1721|rs36025258	1721	ZFP91	E3 ubiquitin-protein ligase ZFP91	rs36025258	Yes	C2H2 Kruepel	Ref	Quantitative	0.939979	-1.58217	1.16e-05	0.000235609
XRN2^1831|rs36025258	1831	XRN2	5-3 exoribonuclease 2	rs36025258	No	NA	Alt	Quantitative	-0.871231	0.856707	0.000422774	0.000523089
ZNF629^1992|rs36025258	1992	ZNF629	Zinc finger protein 629	rs36025258	Yes	C2H2 Kruepel	Ref	Quantitative	1.09545	-1.52027	2.88e-07	0.00041928
HNF4A^320|rs3812825	320	HNF4A	Hepatocyte nuclear factor 4-alpha	rs3812825	Yes	Nuclear hormone receptor	Alt	Qualitative	-1.182	3.2434	1.59e-10	3.5e-46
IQGAP2^345|rs3812825	345	IQGAP2	Ras GTPase-activating-like protein IQGAP2	rs3812825	No	NA	Alt	Qualitative	-2.127	1.1139	2.38e-29	4.33e-07
UBTF^405|rs3812825	405	UBTF		rs3812825	Yes	HMG box	Ref	Qualitative	1.0775	-1.676	5.46e-11	3.8e-12
PRDM1^481|rs3812825	481	PRDM1	PR domain zinc finger protein 1	rs3812825	Yes	Unclassified	Ref	Qualitative	2.9515	-1.89959	6.67e-78	2.75e-15
ESRRA^886|rs3812825	886	ESRRA	Steroid hormone receptor ERR1	rs3812825	Yes	Nuclear hormone receptor	Alt	Qualitative	-2.0972	4.0378	1.33e-28	3.89e-70
IRF2^904|rs3812825	904	IRF2	Interferon regulatory factor 2	rs3812825	Yes	IRF	Ref	Quantitative	2.91479	-2.92873	5.55e-76	8.16e-35
SUB1^1128|rs3812825	1128	SUB1	Activated RNA polymerase II transcriptional coactivator p15	rs3812825	Yes	Unclassified	Alt	Quantitative	-0.521908	0.833497	0.00262945	0.00012275
FRG1;FRG1B^1340|rs3812825	1340	FRG1;FRG1B	Protein FRG1;Protein FRG1B	rs3812825	No	NA	Ref	Qualitative	1.7505	-2.5718	1e-27	4.27e-27
NFIB^1467|rs3812825	1467	NFIB	Nuclear factor 1	rs3812825	Yes	CTF/NF-I	Ref	Qualitative	1.7214	-1.1146	7.82e-27	5.61e-06
RSRC1^1717|rs3812825	1717	RSRC1	Serine/Arginine-related protein 53	rs3812825	No	NA	Alt	Qualitative	-2.1799	1.3175	1.05e-30	2.94e-09
LCOR^1720|rs3812825	1720	LCOR	Ligand-dependent corepressor	rs3812825	Yes	Unclassified	Ref	Quantitative	0.802814	-0.665386	1.75e-06	0.00886711
APOBEC3C^1918|rs3812825	1918	APOBEC3C	Probable DNA dC->dU-editing enzyme APOBEC-3C	rs3812825	No	NA	Alt	Quantitative	-0.914331	1.05894	5.1e-07	1.46e-06
YY1^985|rs3847137	985	YY1	Transcriptional repressor protein YY1	rs3847137	Yes	YY C2H2	Alt	Quantitative	-0.72879	1.6581	0.00918628	4.34e-10
ZNF143^319|rs4276648	319	ZNF143	Zinc finger protein 143	rs4276648	Yes	C2H2 GLI	Alt	Qualitative	-4.4795	4.9589	9.58e-258	0
EHF^416|rs4276648	416	EHF	ETS homologous factor	rs4276648	Yes	ETS	Ref	Quantitative	0.745625	-0.714136	0.000239396	6.86e-05
S100A11^1010|rs4276648	1010	S100A11	Protein S100-A11	rs4276648	No	NA	Ref	Qualitative	2.9527	-2.4565	3.74e-51	6.04e-44
NUP62^1035|rs4276648	1035	NUP62	Nuclear pore glycoprotein p62	rs4276648	No	NA	Ref	Qualitative	1.6668	-2.3848	3.78e-17	1.67e-41
PURA^1233|rs4276648	1233	PURA	Transcriptional activator protein Pur-alpha	rs4276648	Yes	PUR	Ref	Quantitative	0.689568	-0.513522	0.000713016	0.00453146
RAB11B;RAB11A^1392|rs4276648	1392	RAB11B;RAB11A	Ras-related protein Rab-11B;Ras-related protein Rab-11A	rs4276648	No	NA	Ref	Quantitative	0.903578	-0.571536	7.22e-06	0.00152989
GATA6^1668|rs4276648	1668	GATA6	Transcription factor GATA-6	rs4276648	Yes	GATA	Ref	Quantitative	1.20552	-0.565204	1.51e-09	0.00173092
PELO^1787|rs4276648	1787	PELO	Protein pelota homolog	rs4276648	No	NA	Ref	Qualitative	1.4339	-2.3781	5.22e-13	2.8e-41
POLR1B^444|rs4444235	444	POLR1B	DNA-directed RNA polymerase;DNA-directed RNA polymerase I subunit RPA2	rs4444235	No	NA	Ref	Quantitative	1.17018	-1.17537	9.69e-05	1.32e-07
TEAD1^576|rs4444235	576	TEAD1	Transcriptional enhancer factor TEF-1	rs4444235	Yes	TEAD	Alt	Qualitative	-1.34964	2.9538	0.00404107	5.47e-15
POLR1C^679|rs4444235	679	POLR1C	DNA-directed RNA polymerases I and III subunit RPAC1	rs4444235	No	NA	Ref	Quantitative	1.00504	-1.06924	0.000747705	1.59e-06
CD3EAP^684|rs4444235	684	CD3EAP	DNA-directed RNA polymerase I subunit RPA34	rs4444235	No	NA	Ref	Quantitative	0.993566	-0.815605	0.000853428	0.000252691
KLF4^698|rs4444235	698	KLF4	Krueppel-like factor 4	rs4444235	Yes	C2H2 Kruepel	Alt	Quantitative	-1.2305	1.17345	0.00902782	0.00188803
POLR1A^788|rs4444235	788	POLR1A	DNA-directed RNA polymerase I subunit RPA1;DNA-directed RNA polymerase	rs4444235	No	NA	Ref	Quantitative	1.1968	-1.22827	6.8e-05	3.5e-08
POLR2E^947|rs4444235	947	POLR2E	DNA-directed RNA polymerases I, II, and III subunit RPABC1	rs4444235	No	NA	Ref	Quantitative	1.17242	-1.10454	9.41e-05	7.11e-07
ACTR2^1160|rs4444235	1160	ACTR2	Actin-related protein 2	rs4444235	No	NA	Ref	Qualitative	1.3013	-2.6726	1.59e-05	3.27e-33
POLR2F^1161|rs4444235	1161	POLR2F	DNA-directed RNA polymerases I, II, and III subunit RPABC2	rs4444235	No	NA	Ref	Quantitative	1.26819	-1.08406	2.54e-05	1.14e-06
TFAM^1231|rs4444235	1231	TFAM	Transcription factor A, mitochondrial	rs4444235	Yes	HMG box	Alt	Quantitative	-1.47489	1.20789	0.00161924	0.00138193
POLR1E^1827|rs4444235	1827	POLR1E	DNA-directed RNA polymerase I subunit RPA49	rs4444235	No	NA	Ref	Quantitative	0.916094	-0.933243	0.00201685	2.81e-05
MAFF^2036|rs4444235	2036	MAFF	Transcription factor MafF	rs4444235	Yes	BZIP , Maf	Alt	Quantitative	-1.36855	1.28889	0.00353605	0.000643451
RDX^34|rs4779584	34	RDX	Radixin	rs4779584	No	NA	Alt	Qualitative	-1.2472	1.5491	4.75e-13	3.7e-19
XRCC1^489|rs4779584	489	XRCC1	DNA repair protein XRCC1	rs4779584	No	NA	Ref	Quantitative	0.686792	-0.771815	0.000889092	2.99e-05
MPG;PIG16^555|rs4779584	555	MPG;PIG16	DNA-3-methyladenine glycosylase	rs4779584	No	NA	Ref	Quantitative	1.36351	-1.5021	1.19e-11	2.41e-16
TEAD1^576|rs4779584	576	TEAD1	Transcriptional enhancer factor TEF-1	rs4779584	Yes	TEAD	Ref	Qualitative	3.8387	-1.9245	4.5e-84	6.4e-26
RECQL^1072|rs4779584	1072	RECQL	ATP-dependent DNA helicase Q1	rs4779584	No	NA	Ref	Quantitative	0.731531	-0.532992	0.00038225	0.00426384
LIG3^1095|rs4779584	1095	LIG3	DNA ligase 3	rs4779584	No	NA	Ref	Quantitative	0.648834	-0.692945	0.00175096	0.000184281
TAF9^1399|rs4779584	1399	TAF9	Transcription initiation factor TFIID subunit 9	rs4779584	Yes	Unclassified	Ref	Qualitative	1.1928	-1.6315	3.45e-09	4.96e-19
C14orf43^1503|rs4779584	1503	C14orf43	Uncharacterized protein C14orf43	rs4779584	No	NA	Ref	Qualitative	2.8456	-1.5598	1.01e-46	1.62e-17
DDB2^1648|rs4779584	1648	DDB2	DNA damage-binding protein 2	rs4779584	No	NA	Ref	Quantitative	0.711319	-0.769182	0.00056314	3.18e-05
EPB41L1^1854|rs4779584	1854	EPB41L1	Band 4.1-like protein 1	rs4779584	No	NA	Ref	Qualitative	3.1412	-2.6681	1.13e-56	1.89e-48
XRCC5^896|rs4779585	896	XRCC5	X-ray repair cross-complementing protein 5	rs4779585	Yes	Unclassified	Alt	Quantitative	-0.545803	0.443501	0.00201565	0.00607128
KRT2^1029|rs4779585	1029	KRT2	Keratin, type II cytoskeletal 2 epidermal	rs4779585	No	NA	Ref	Quantitative	0.83131	-1.01625	1.19e-08	3.68e-12
CNBP^1180|rs4779585	1180	CNBP		rs4779585	Yes	Unclassified	Ref	Quantitative	2.38529	-2.32453	3.3e-58	9.69e-58
UBA52;UBC;UBB^1193|rs4779585	1193	UBA52;UBC;UBB	Ubiquitin-60S ribosomal protein L40;Ubiquitin;60S ribosomal protein L40;Polyubiquitin-C;Ubiquitin;Polyubiquitin-B;Ubiquitin	rs4779585	No	NA	Alt	Qualitative	-2.0159	1.0452	6.65e-32	2.09e-10
PURA^1233|rs4779585	1233	PURA	Transcriptional activator protein Pur-alpha	rs4779585	Yes	PUR	Ref	Quantitative	0.591584	-0.768224	4.14e-05	1.7e-07
TARDBP^1293|rs4779585	1293	TARDBP	TAR DNA-binding protein 43	rs4779585	Yes	Unclassified	Ref	Quantitative	0.59684	-0.642279	3.55e-05	1.32e-05
HNF4G^1344|rs4779585	1344	HNF4G	Hepatocyte nuclear factor 4-gamma	rs4779585	Yes	Nuclear hormone receptor	Ref	Qualitative	3.0772	-3.2522	3e-95	1.36e-111
RAB11B;RAB11A^1392|rs4779585	1392	RAB11B;RAB11A	Ras-related protein Rab-11B;Ras-related protein Rab-11A	rs4779585	No	NA	Ref	Qualitative	0.616358	-3.5887	2e-05	1.48e-135
TAF9^1399|rs4779585	1399	TAF9	Transcription initiation factor TFIID subunit 9	rs4779585	Yes	Unclassified	Ref	Qualitative	3.4001	-1.7616	1.05e-115	8.77e-34
PURB^1737|rs4779585	1737	PURB	Transcriptional activator protein Pur-beta	rs4779585	Yes	PUR	Ref	Quantitative	0.687598	-0.545656	2.12e-06	0.000226947
FUBP1^150|rs4813802	150	FUBP1		rs4813802	Yes	Unclassified	Alt	Quantitative	-1.69264	0.883855	1.44e-32	8.39e-07
KDM1A^494|rs4813802	494	KDM1A	Lysine-specific histone demethylase 1A	rs4813802	Yes	Unclassified	Ref	Quantitative	0.656817	-0.837893	0.00135693	5.81e-05
RREB1^1661|rs4813802	1661	RREB1	Ras-responsive element-binding protein 1	rs4813802	Yes	C2H2 Kruepel	Ref	Quantitative	0.602077	-0.958645	0.00342094	4.52e-06
RCOR1^2021|rs4813802	2021	RCOR1	REST corepressor 1	rs4813802	Yes	Unclassified	Ref	Quantitative	0.577731	-0.909201	0.00504482	1.34e-05
GTF2I^97|rs4871022	97	GTF2I	General transcription factor II-I	rs4871022	Yes	Unclassified	Alt	Quantitative	-1.39164	1.31075	6.04e-08	6.97e-06
TEAD3^567|rs4871022	567	TEAD3		rs4871022	Yes	TEAD	Ref	Quantitative	2.71152	-3.02703	6.27e-12	3.52e-17
TEAD1^576|rs4871022	576	TEAD1	Transcriptional enhancer factor TEF-1	rs4871022	Yes	TEAD	Ref	Qualitative	1.91016	-3.708	1.46e-06	4.39e-25
PRPF40A^744|rs4871022	744	PRPF40A	Pre-mRNA-processing factor 40 homolog A	rs4871022	No	NA	Ref	Quantitative	1.85376	-1.82036	2.99e-06	4.91e-07
HOXB9^931|rs4871022	931	HOXB9	Homeobox protein Hox-B9	rs4871022	Yes	homeo Abd-B	Alt	Qualitative	-1.2059	1.8101	2.46e-06	7.12e-10
SUB1^1128|rs4871022	1128	SUB1	Activated RNA polymerase II transcriptional coactivator p15	rs4871022	Yes	Unclassified	Alt	Quantitative	-1.46244	2.12042	1.3e-08	6e-13
TARDBP^1293|rs4871022	1293	TARDBP	TAR DNA-binding protein 43	rs4871022	Yes	Unclassified	Ref	Quantitative	1.469	-0.973951	0.000230114	0.00813369
RSRC2^1523|rs4871022	1523	RSRC2	Arginine/serine-rich coiled-coil protein 2	rs4871022	No	NA	Ref	Quantitative	1.48527	-1.42275	0.000195155	9.22e-05
SREK1^1641|rs4871022	1641	SREK1	Splicing regulatory glutamine/lysine-rich protein 1	rs4871022	No	NA	Ref	Quantitative	2.34767	-1.23504	2.86e-09	0.000720394
SYMPK^1662|rs4871022	1662	SYMPK	Symplekin	rs4871022	No	NA	Ref	Qualitative	1.72701	-1.7505	1.39e-05	1.34e-06
PURB^1737|rs4871022	1737	PURB	Transcriptional activator protein Pur-beta	rs4871022	Yes	PUR	Alt	Quantitative	-1.00984	1.12876	7.28e-05	0.000101737
TEAD3^1760|rs4871022	1760	TEAD3	Transcriptional enhancer factor TEF-5	rs4871022	Yes	TEAD	Ref	Quantitative	2.43595	-2.26493	7.01e-10	3.35e-10
WDR33^1822|rs4871022	1822	WDR33	pre-mRNA 3 end processing protein WDR33	rs4871022	No	NA	Ref	Quantitative	1.42277	-1.00961	0.000364201	0.00601635
ARGLU1^1939|rs4871022	1939	ARGLU1	Arginine and glutamate-rich protein 1	rs4871022	No	NA	Ref	Quantitative	1.42755	-1.01301	0.000347525	0.00584289
C22orf28^2086|rs4871022	2086	C22orf28	tRNA-splicing ligase RtcB homolog	rs4871022	No	NA	Alt	Quantitative	-0.760675	0.777535	0.00252614	0.00667506
FOXA1^195|rs4871788	195	FOXA1	Hepatocyte nuclear factor 3-alpha	rs4871788	Yes	Forkhead	Alt	Qualitative	-3.1941	2.2462	3.83e-22	3.37e-11
TEAD1^576|rs4871788	576	TEAD1	Transcriptional enhancer factor TEF-1	rs4871788	Yes	TEAD	Ref	Qualitative	1.407	-1.7564	1.95e-09	1.49e-14
KLF3^1147|rs4871788	1147	KLF3	Krueppel-like factor 3	rs4871788	Yes	C2H2 Kruepel	Ref	Qualitative	1.26165	-4.155	7.12e-08	9.44e-73
KLF5^1316|rs4871788	1316	KLF5	Krueppel-like factor 5	rs4871788	Yes	C2H2 Kruepel	Ref	Quantitative	1.14861	-1.02876	9.06e-07	5.41e-06
NFIX^1357|rs4871788	1357	NFIX	Nuclear factor 1 X-type	rs4871788	Yes	CTF/NF-I	Ref	Qualitative	2.1477	-1.1311	6.97e-20	6.04e-07
GTF3C2^1627|rs4871788	1627	GTF3C2	General transcription factor 3C polypeptide 2	rs4871788	Yes	Unclassified	Alt	Qualitative	-2.1837	1.4973	4.1e-11	1.11e-05
FUBP1^150|rs4925386	150	FUBP1		rs4925386	Yes	Unclassified	Alt	Quantitative	-2.24516	2.38535	1.53e-19	2.62e-18
MPG;PIG16^555|rs4925386	555	MPG;PIG16	DNA-3-methyladenine glycosylase	rs4925386	No	NA	Ref	Quantitative	0.78785	-0.670934	0.00013675	0.000965163
CHD1^660|rs4925386	660	CHD1	Chromodomain-helicase-DNA-binding protein 1	rs4925386	No	NA	Alt	Qualitative	-1.258	1.3282	5.08e-07	1.26e-06
BANF1^752|rs4925386	752	BANF1	Barrier-to-autointegration factor	rs4925386	No	NA	Ref	Quantitative	0.932968	-0.880206	6.94e-06	1.58e-05
PKM^906|rs4925386	906	PKM	Pyruvate kinase isozymes M1/M2;Pyruvate kinase	rs4925386	No	NA	Alt	Quantitative	-0.911099	0.843019	0.000305158	0.00218084
KRT2^1029|rs4925386	1029	KRT2	Keratin, type II cytoskeletal 2 epidermal	rs4925386	No	NA	Alt	Quantitative	-1.48835	3.77083	2.5e-09	2.11e-43
RECQL^1072|rs4925386	1072	RECQL	ATP-dependent DNA helicase Q1	rs4925386	No	NA	Ref	Quantitative	1.12605	-1.17583	6.58e-08	8.73e-09
CNBP^1180|rs4925386	1180	CNBP		rs4925386	Yes	Unclassified	Alt	Quantitative	-0.931811	1.22423	0.0002197	8.04e-06
RPS27A^1192|rs4925386	1192	RPS27A	Ubiquitin-40S ribosomal protein S27a;Ubiquitin;40S ribosomal protein S27a	rs4925386	No	NA	Alt	Qualitative	-2.7212	1.2206	4.71e-28	8.56e-06
TFAM^1231|rs4925386	1231	TFAM	Transcription factor A, mitochondrial	rs4925386	Yes	HMG box	Ref	Quantitative	0.944559	-0.617609	5.37e-06	0.00235484
ZNF192^1389|rs4925386	1389	ZNF192	Zinc finger protein 192	rs4925386	Yes	Unclassified	Ref	Quantitative	0.695281	-0.900853	0.000726847	9.98e-06
TOP1MT^1672|rs4925386	1672	TOP1MT	DNA topoisomerase I, mitochondrial	rs4925386	No	NA	Alt	Qualitative	-1.974	1.1986	2.04e-15	1.24e-05
DYNLL2^1705|rs4925386	1705	DYNLL2	Dynein light chain 2, cytoplasmic	rs4925386	No	NA	Alt	Qualitative	-1.5817	1.6998	2.28e-10	5.3e-10
XRN2^1831|rs4925386	1831	XRN2	5-3 exoribonuclease 2	rs4925386	No	NA	Alt	Quantitative	-0.80299	1.00382	0.00152076	0.000257393
SMARCAL1^1957|rs4925386	1957	SMARCAL1	SWI/SNF-related matrix-associated actin-dependent regulator of chromatin subfamily A-like protein 1	rs4925386	Yes	Unclassified	Ref	Quantitative	0.710349	-0.586601	0.000560567	0.00384347
INTS6^2025|rs4925386	2025	INTS6	Integrator complex subunit 6	rs4925386	No	NA	Ref	Qualitative	2.2954	-1.4022	1.23e-27	7.2e-12
C19orf53^2047|rs4925386	2047	C19orf53	Leydig cell tumor 10 kDa protein homolog	rs4925386	No	NA	Ref	Quantitative	0.583423	-0.791033	0.00431818	0.000102738
ZNF316^19|rs4939567	19	ZNF316	Zinc finger protein 316	rs4939567	Yes	C2H2 Kruepel KRAB	Ref	Qualitative	2.20933	-4.6046	7.04e-05	2.43e-17
PIP5K1A;PIPSL^32|rs4939567	32	PIP5K1A;PIPSL	Phosphatidylinositol 4-phosphate 5-kinase type-1 alpha;Putative PIP5K1A and PSMD4-like protein	rs4939567	No	NA	Ref	Qualitative	3.71072	-3.6694	1.5e-11	1.59e-11
GTF2I^97|rs4939567	97	GTF2I	General transcription factor II-I	rs4939567	Yes	Unclassified	Ref	Quantitative	1.47249	-1.93468	0.00894239	0.000421942
MARK2^357|rs4939567	357	MARK2	Serine/threonine-protein kinase MARK2	rs4939567	No	NA	Ref	Qualitative	3.7402	-3.5608	1.03e-11	6.24e-11
ASPH^475|rs4939567	475	ASPH	Aspartyl/asparaginyl beta-hydroxylase	rs4939567	No	NA	Ref	Quantitative	1.49062	-1.50504	0.00810327	0.00632969
E4F1^603|rs4939567	603	E4F1	Transcription factor E4F1	rs4939567	Yes	C2H2	Ref	Quantitative	2.79163	-3.50221	4.41e-07	1.28e-10
PRPF40A^744|rs4939567	744	PRPF40A	Pre-mRNA-processing factor 40 homolog A	rs4939567	No	NA	Alt	Quantitative	-1.11964	1.41473	0.00122006	5.3e-07
RECQL^1072|rs4939567	1072	RECQL	ATP-dependent DNA helicase Q1	rs4939567	No	NA	Alt	Quantitative	-1.93749	1.68109	4.2e-08	2.86e-09
TARDBP^1293|rs4939567	1293	TARDBP	TAR DNA-binding protein 43	rs4939567	Yes	Unclassified	Ref	Quantitative	3.57846	-3.11092	7.85e-11	1.17e-08
RSRC2^1523|rs4939567	1523	RSRC2	Arginine/serine-rich coiled-coil protein 2	rs4939567	No	NA	Alt	Quantitative	-0.908361	0.971222	0.00796944	0.000507539
SREK1^1641|rs4939567	1641	SREK1	Splicing regulatory glutamine/lysine-rich protein 1	rs4939567	No	NA	Alt	Quantitative	-1.13176	1.5148	0.00108515	8.21e-08
C20orf72^1779|rs4939567	1779	C20orf72	Uncharacterized protein C20orf72	rs4939567	No	NA	Alt	Quantitative	-1.81309	1.23769	2.74e-07	1.08e-05
ZNF581^1966|rs4939567	1966	ZNF581	Zinc finger protein 581	rs4939567	Yes	C2H2	Ref	Qualitative	3.2256	-2.28588	4.86e-09	2.96e-05
WASF2^2108|rs4939567	2108	WASF2	Wiskott-Aldrich syndrome protein family member 2	rs4939567	No	NA	Alt	Qualitative	-0.969565	2.8523	0.00477833	1.49e-23
GRHL2^232|rs4939827	232	GRHL2	Grainyhead-like protein 2 homolog	rs4939827	Yes	CP2	Alt	Quantitative	-1.77685	2.21297	1.38e-05	1.75e-09
PRC1^528|rs4939827	528	PRC1	Protein regulator of cytokinesis 1	rs4939827	No	NA	Alt	Qualitative	-1.8005	1.1354	1.06e-05	0.00236895
KLF4^698|rs4939827	698	KLF4	Krueppel-like factor 4	rs4939827	Yes	C2H2 Kruepel	Alt	Quantitative	-1.70153	1.50599	3.19e-05	4.81e-05
SUB1^1128|rs4939827	1128	SUB1	Activated RNA polymerase II transcriptional coactivator p15	rs4939827	Yes	Unclassified	Alt	Quantitative	-1.73798	1.93731	2.14e-05	1.46e-07
SRSF2^1237|rs4939827	1237	SRSF2	Serine/arginine-rich splicing factor 2	rs4939827	Yes	Unclassified	Alt	Quantitative	-2.05403	2.07813	4.75e-07	1.63e-08
ZNF192^1389|rs4939827	1389	ZNF192	Zinc finger protein 192	rs4939827	Yes	Unclassified	Alt	Quantitative	-2.11735	1.60303	2.06e-07	1.47e-05
MYO6^1440|rs4939827	1440	MYO6		rs4939827	No	NA	Ref	Qualitative	1.0305	-2.1291	0.000246493	7.11e-17
SETX^1528|rs4939827	1528	SETX	Probable helicase senataxin	rs4939827	No	NA	Alt	Quantitative	-1.44065	1.46289	0.000447426	7.97e-05
SMARCAL1^1957|rs4939827	1957	SMARCAL1	SWI/SNF-related matrix-associated actin-dependent regulator of chromatin subfamily A-like protein 1	rs4939827	Yes	Unclassified	Alt	Quantitative	-1.39866	1.14202	0.000659342	0.00222888
ZNF581^1966|rs4939827	1966	ZNF581	Zinc finger protein 581	rs4939827	Yes	C2H2	Ref	Quantitative	2.01021	-2.49411	1.74e-12	1.81e-22
EHMT2^10|rs58147231	10	EHMT2	Histone-lysine N-methyltransferase EHMT2	rs58147231	No	NA	Alt	Quantitative	-0.927414	1.03703	0.000232506	0.000529144
WIZ^205|rs58147231	205	WIZ		rs58147231	Yes	C2H2 Kruepel	Alt	Quantitative	-0.987417	1.25308	8.69e-05	2.6e-05
ZFX^213|rs58147231	213	ZFX	Zinc finger X-chromosomal protein	rs58147231	Yes	C2H2 Kruepel	Alt	Quantitative	-0.765425	1.04425	0.00250636	0.000482462
GRHL2^232|rs58147231	232	GRHL2	Grainyhead-like protein 2 homolog	rs58147231	Yes	CP2	Alt	Quantitative	-1.93799	2.02673	6.85e-15	7e-12
ASPH^475|rs58147231	475	ASPH	Aspartyl/asparaginyl beta-hydroxylase	rs58147231	No	NA	Ref	Quantitative	0.995955	-0.683344	1.14e-08	0.00258893
MPG;PIG16^555|rs58147231	555	MPG;PIG16	DNA-3-methyladenine glycosylase	rs58147231	No	NA	Alt	Quantitative	-0.844225	1.20633	0.000829475	5.21e-05
PARP1^862|rs58147231	862	PARP1	Poly [ADP-ribose] polymerase 1	rs58147231	Yes	Unclassified	Alt	Quantitative	-0.883183	1.10668	0.000463397	0.000211996
HOXD8^898|rs58147231	898	HOXD8	Homeobox protein Hox-D8	rs58147231	Yes	homeo ANTP	Alt	Quantitative	-1.06525	1.48707	2.23e-05	5.5e-07
ZKSCAN1^925|rs58147231	925	ZKSCAN1	Zinc finger protein with KRAB and SCAN domains 1	rs58147231	Yes	C2H2 Kruepel KRAB	Alt	Quantitative	-1.16725	1.5098	3.23e-06	3.66e-07
HOXB9^931|rs58147231	931	HOXB9	Homeobox protein Hox-B9	rs58147231	Yes	homeo Abd-B	Alt	Quantitative	-0.979373	1.56282	9.95e-05	1.38e-07
TFAP4^1243|rs58147231	1243	TFAP4	Transcription factor AP-4	rs58147231	Yes	bHLH	Alt	Quantitative	-0.826566	1.16298	0.00107164	9.73e-05
CBFB^1322|rs58147231	1322	CBFB		rs58147231	Yes	CBFB	Alt	Quantitative	-1.07418	1.23462	1.89e-05	3.43e-05
MVP^1355|rs58147231	1355	MVP	Major vault protein	rs58147231	No	NA	Alt	Quantitative	-1.07433	1.65705	1.89e-05	2.26e-08
DDB2^1648|rs58147231	1648	DDB2	DNA damage-binding protein 2	rs58147231	No	NA	Alt	Quantitative	-0.673325	1.20939	0.00808899	4.99e-05
ZFP91^1721|rs58147231	1721	ZFP91	E3 ubiquitin-protein ligase ZFP91	rs58147231	Yes	C2H2 Kruepel	Alt	Quantitative	-0.693178	0.924632	0.00635259	0.00206775
ZNF48^1728|rs58147231	1728	ZNF48	Zinc finger protein 48	rs58147231	Yes	C2H2 Kruepel	Alt	Quantitative	-0.736581	0.928503	0.00366822	0.0019775
OVOL2^1783|rs58147231	1783	OVOL2	Transcription factor Ovo-like 2	rs58147231	Yes	C2H2 Kruepel	Alt	Qualitative	-1.2208	1.50625	1.1e-06	3.9e-07
ZNF644^1862|rs58147231	1862	ZNF644	Zinc finger protein 644	rs58147231	Yes	C2H2 Kruepel	Alt	Qualitative	-2.9901	1.9196	1.67e-33	8.56e-11
EHMT1^1885|rs58147231	1885	EHMT1	Histone-lysine N-methyltransferase EHMT1	rs58147231	No	NA	Alt	Quantitative	-0.702492	0.833821	0.00566009	0.00562139
SMARCAL1^1957|rs58147231	1957	SMARCAL1	SWI/SNF-related matrix-associated actin-dependent regulator of chromatin subfamily A-like protein 1	rs58147231	Yes	Unclassified	Ref	Quantitative	0.558464	-0.696891	0.00113595	0.00213847
RRBP1^1974|rs58147231	1974	RRBP1	Ribosome-binding protein 1	rs58147231	No	NA	Alt	Quantitative	-0.671187	1.20188	0.0082993	5.56e-05
FOXA1^195|rs58658771	195	FOXA1	Hepatocyte nuclear factor 3-alpha	rs58658771	Yes	Forkhead	Alt	Quantitative	-2.78757	2.37047	3.15e-11	6.31e-10
FOXP4^198|rs58658771	198	FOXP4	Forkhead box protein P4	rs58658771	Yes	Forkhead	Alt	Qualitative	-2.0518	1.12757	1.29e-06	0.00442737
FOXA2^309|rs58658771	309	FOXA2	Hepatocyte nuclear factor 3-beta	rs58658771	Yes	Forkhead	Alt	Quantitative	-2.08027	1.95408	9.06e-07	4.09e-07
TIMM8A^710|rs58658771	710	TIMM8A	Mitochondrial import inner membrane translocase subunit Tim8 A	rs58658771	No	NA	Alt	Qualitative	-1.4718	2.4071	0.000616746	3.37e-10
IRF2^904|rs58658771	904	IRF2	Interferon regulatory factor 2	rs58658771	Yes	IRF	Alt	Quantitative	-1.3059	1.81877	0.00253848	2.58e-06
KRT2^1029|rs58658771	1029	KRT2	Keratin, type II cytoskeletal 2 epidermal	rs58658771	No	NA	Ref	Quantitative	1.27256	-0.964798	6.33e-09	1.04e-06
FOXK1^1229|rs58658771	1229	FOXK1	Forkhead box protein K1	rs58658771	Yes	Forkhead	Alt	Quantitative	-1.36836	1.02913	0.0015172	0.00982983
FOXK2^1238|rs58658771	1238	FOXK2	Forkhead box protein K2	rs58658771	Yes	Forkhead	Alt	Quantitative	-1.51107	1.54775	0.000431359	7.07e-05
ZNF192^1389|rs58658771	1389	ZNF192	Zinc finger protein 192	rs58658771	Yes	Unclassified	Alt	Quantitative	-2.01707	2.0635	1.97e-06	8.4e-08
BAP1^1652|rs58658771	1652	BAP1	Ubiquitin carboxyl-terminal hydrolase BAP1	rs58658771	No	NA	Alt	Quantitative	-1.68483	1.66603	7.99e-05	1.78e-05
TIGD1^1727|rs58658771	1727	TIGD1	Tigger transposable element-derived protein 1	rs58658771	No	NA	Alt	Quantitative	-1.70599	1.29707	6.43e-05	0.000963378
FOXJ3^2050|rs58658771	2050	FOXJ3	Forkhead box protein J3	rs58658771	Yes	Forkhead	Alt	Qualitative	-2.7322	2.1102	7.81e-11	4.16e-08
NFIA^64|rs58920878	64	NFIA	Nuclear factor 1;Nuclear factor 1 A-type	rs58920878	Yes	CTF/NF-I	Alt	Quantitative	-2.88087	2.76152	1.68e-22	3.95e-22
CFL1^400|rs58920878	400	CFL1	Cofilin-1	rs58920878	No	NA	Alt	Quantitative	-0.899076	1.26718	0.00302311	1.09e-05
ENO1^834|rs58920878	834	ENO1	Alpha-enolase	rs58920878	Yes	ZXD	Alt	Quantitative	-0.930545	1.77488	0.00211731	6.02e-10
KRT2^1029|rs58920878	1029	KRT2	Keratin, type II cytoskeletal 2 epidermal	rs58920878	No	NA	Ref	Quantitative	0.904966	-0.67761	5.12e-06	0.000449668
SERPINB5^1033|rs58920878	1033	SERPINB5	Serpin B5	rs58920878	No	NA	Alt	Quantitative	-1.03851	1.97545	0.000574455	5.28e-12
TMEM33^1146|rs58920878	1146	TMEM33	Transmembrane protein 33	rs58920878	No	NA	Ref	Quantitative	0.547351	-0.712339	0.00475336	0.000230086
NFIX^1357|rs58920878	1357	NFIX	Nuclear factor 1 X-type	rs58920878	Yes	CTF/NF-I	Alt	Quantitative	-2.00225	2.012	1.51e-11	2.11e-12
NFIB^1467|rs58920878	1467	NFIB	Nuclear factor 1	rs58920878	Yes	CTF/NF-I	Alt	Qualitative	-2.03724	2.5448	6.54e-12	5.22e-19
FUBP1^150|rs60302411	150	FUBP1		rs60302411	Yes	Unclassified	Alt	Quantitative	-0.710378	1.74334	1.42e-05	8.04e-08
MAZ^553|rs60302411	553	MAZ	Myc-associated zinc finger protein	rs60302411	Yes	C2H2	Alt	Quantitative	-0.813981	0.957097	7.56e-07	0.00215803
RAB7A^1105|rs60302411	1105	RAB7A	Ras-related protein Rab-7a	rs60302411	No	NA	Ref	Qualitative	3.6269	-1.5308	1.54e-96	6.3e-05
SPTBN1^1236|rs60302411	1236	SPTBN1		rs60302411	No	NA	Ref	Qualitative	1.1042	-2.2027	5.03e-10	4.36e-09
FLII^1287|rs60302411	1287	FLII	Protein flightless-1 homolog	rs60302411	No	NA	Alt	Qualitative	-1.21853	2.3047	2.64e-13	2.43e-12
DDB1^1398|rs60302411	1398	DDB1	DNA damage-binding protein 1	rs60302411	No	NA	Ref	Quantitative	0.659925	-1.52081	0.000271222	7.09e-05
HNF4A^320|rs6085661	320	HNF4A	Hepatocyte nuclear factor 4-alpha	rs6085661	Yes	Nuclear hormone receptor	Ref	Qualitative	2.3319	-1.2524	3.03e-42	2.42e-08
GTF2IRD1^376|rs6085661	376	GTF2IRD1	General transcription factor II-I repeat domain-containing protein 1	rs6085661	Yes	Unclassified	Alt	Qualitative	-2.84581	4.0737	1.07e-35	6.72e-69
ZBTB17^463|rs6085661	463	ZBTB17	Zinc finger and BTB domain-containing protein 17	rs6085661	Yes	C2H2 Kruepel	Alt	Quantitative	-2.4102	1.86691	4.04e-26	9.89e-16
TFAP2A^827|rs6085661	827	TFAP2A	Transcription factor AP-2-alpha	rs6085661	Yes	AP-2	Ref	Quantitative	2.06043	-2.79766	2.61e-33	1.67e-35
GATA2^976|rs6085661	976	GATA2	Endothelial transcription factor GATA-2	rs6085661	Yes	GATA	Alt	Quantitative	-1.80677	0.990084	2.03e-15	2.16e-05
APEX1^993|rs6085661	993	APEX1	DNA-(apurinic or apyrimidinic site) lyase;DNA-(apurinic or apyrimidinic site) lyase, mitochondrial	rs6085661	Yes	Unclassified	Alt	Qualitative	-1.6847	1.6352	1.29e-13	2.08e-12
RECQL^1072|rs6085661	1072	RECQL	ATP-dependent DNA helicase Q1	rs6085661	No	NA	Ref	Quantitative	0.825948	-1.19337	1.81e-06	1.05e-07
SUB1^1128|rs6085661	1128	SUB1	Activated RNA polymerase II transcriptional coactivator p15	rs6085661	Yes	Unclassified	Alt	Quantitative	-1.80925	0.971737	1.86e-15	3.06e-05
GATA6^1668|rs6085661	1668	GATA6	Transcription factor GATA-6	rs6085661	Yes	GATA	Alt	Quantitative	-1.47033	1.3388	9.68e-11	8.86e-09
PURB^1737|rs6085661	1737	PURB	Transcriptional activator protein Pur-beta	rs6085661	Yes	PUR	Ref	Quantitative	3.05811	-2.75721	1.5e-71	1.55e-34
EBF3;EBF4^1860|rs6085661	1860	EBF3;EBF4	Transcription factor COE3;Transcription factor COE4	rs6085661	Yes	EBF	Alt	Quantitative	-1.13717	1.08277	5.21e-07	3.36e-06
NCOA5^1900|rs6085661	1900	NCOA5	Nuclear receptor coactivator 5	rs6085661	No	NA	Ref	Qualitative	3.6354	-1.9117	1.82e-100	1.82e-17
THAP1^1937|rs6085661	1937	THAP1	THAP domain-containing protein 1	rs6085661	Yes	THAP1	Ref	Quantitative	0.463936	-0.76648	0.00812219	0.000619639
MARK2^357|rs61871279	357	MARK2	Serine/threonine-protein kinase MARK2	rs61871279	No	NA	Ref	Qualitative	4.2419	-3.3217	8.52e-37	1.19e-30
GTF3C5^609|rs61871279	609	GTF3C5	General transcription factor 3C polypeptide 5	rs61871279	Yes	Unclassified	Ref	Quantitative	1.10111	-0.903846	0.00129371	0.0033589
XRCC5^896|rs61871279	896	XRCC5	X-ray repair cross-complementing protein 5	rs61871279	Yes	Unclassified	Alt	Quantitative	-0.57055	0.537644	0.00928269	0.00805938
HMGB2^989|rs61871279	989	HMGB2	High mobility group protein B2	rs61871279	Yes	HMG box	Alt	Quantitative	-0.820871	0.587365	0.000231619	0.00418456
YWHAB^1008|rs61871279	1008	YWHAB	14-3-3 protein beta/alpha;14-3-3 protein beta/alpha, N-terminally processed	rs61871279	Yes	Unclassified	Ref	Qualitative	1.1014	-1.1075	0.00128981	0.000256983
NTHL1^1215|rs61871279	1215	NTHL1	Endonuclease III-like protein 1	rs61871279	No	NA	Ref	Quantitative	1.06233	-0.896711	0.00193108	0.0036431
TFAM^1231|rs61871279	1231	TFAM	Transcription factor A, mitochondrial	rs61871279	Yes	HMG box	Ref	Quantitative	1.04138	-1.05766	0.00238483	0.000504379
CPSF1^1274|rs61871279	1274	CPSF1	Cleavage and polyadenylation specificity factor subunit 1	rs61871279	No	NA	Ref	Quantitative	0.942008	-0.929336	0.00617283	0.00250083
ZNF740^1603|rs61871279	1603	ZNF740	Zinc finger protein 740	rs61871279	Yes	C2H2 Kruepel	Ref	Quantitative	1.03576	-1.04017	0.00252215	0.000634602
TEFM^1736|rs61871279	1736	TEFM	Transcription elongation factor, mitochondrial	rs61871279	No	NA	Ref	Qualitative	2.4345	-2.2957	4.8e-13	3.55e-15
WDR33^1822|rs61871279	1822	WDR33	pre-mRNA 3 end processing protein WDR33	rs61871279	No	NA	Ref	Quantitative	0.986447	-0.866594	0.00407595	0.00509929
SPON1^1898|rs61871279	1898	SPON1	Spondin-1	rs61871279	No	NA	Ref	Qualitative	2.7824	-1.5991	1.25e-16	6.7e-08
GTF3C3^2098|rs61871279	2098	GTF3C3	General transcription factor 3C polypeptide 3	rs61871279	Yes	Unclassified	Ref	Quantitative	0.934705	-0.948113	0.00659811	0.00200262
FUBP1^150|rs6494601	150	FUBP1		rs6494601	Yes	Unclassified	Alt	Quantitative	-2.44544	2.28244	8.81e-35	4.79e-40
ZNF384^518|rs6494601	518	ZNF384	Zinc finger protein 384	rs6494601	Yes	C2H2 Kruepel	Alt	Quantitative	-1.7698	1.98816	6.65e-19	9.42e-31
TEAD1^576|rs6494601	576	TEAD1	Transcriptional enhancer factor TEF-1	rs6494601	Yes	TEAD	Ref	Qualitative	1.8469	-1.3025	1.85e-29	4.62e-16
ALPPL2^874|rs6494601	874	ALPPL2	Alkaline phosphatase, placental-like	rs6494601	No	NA	Ref	Qualitative	2.8749	-2.5851	1.77e-68	5.89e-58
RECQL^1072|rs6494601	1072	RECQL	ATP-dependent DNA helicase Q1	rs6494601	No	NA	Ref	Quantitative	1.45433	-1.24083	5.84e-19	9.95e-15
YWHAG^1169|rs6494601	1169	YWHAG	14-3-3 protein gamma;14-3-3 protein gamma, N-terminally processed	rs6494601	No	NA	Alt	Qualitative	-1.1646	1.6829	6.03e-09	1.87e-22
CNBP^1180|rs6494601	1180	CNBP		rs6494601	Yes	Unclassified	Ref	Quantitative	1.55228	-1.79321	2.37e-21	6.86e-29
SCRIB^1330|rs6494601	1330	SCRIB	Protein scribble homolog	rs6494601	No	NA	Ref	Qualitative	1.9602	-1.5644	6.12e-33	2.04e-22
ZCCHC9^1586|rs6494601	1586	ZCCHC9	Zinc finger CCHC domain-containing protein 9	rs6494601	No	NA	Alt	Qualitative	-1.6452	1.094	1.59e-16	2.72e-10
THAP11^1701|rs6494601	1701	THAP11	THAP domain-containing protein 11	rs6494601	No	NA	Ref	Qualitative	1.4259	-0.510149	2.71e-18	0.00126415
HMGB3^316|rs6507874	316	HMGB3	High mobility group protein B3	rs6507874	Yes	HMG box	Alt	Quantitative	-0.586146	0.573084	0.00830583	0.000516311
TAF4^642|rs6507874	642	TAF4	Transcription initiation factor TFIID subunit 4	rs6507874	Yes	Unclassified	Alt	Qualitative	-0.595446	1.3349	0.00733017	2.42e-16
SUB1^1128|rs6507874	1128	SUB1	Activated RNA polymerase II transcriptional coactivator p15	rs6507874	Yes	Unclassified	Alt	Quantitative	-0.583809	0.506907	0.00856863	0.00220209
SP3^1251|rs6507874	1251	SP3		rs6507874	Yes	C2H2 SP1	Ref	Quantitative	0.546166	-0.667928	0.00536942	0.000468452
CPSF1^1274|rs6507874	1274	CPSF1	Cleavage and polyadenylation specificity factor subunit 1	rs6507874	No	NA	Ref	Qualitative	4.1109	-2.2691	1.25e-96	1.03e-31
MTDH^1542|rs6507874	1542	MTDH	Protein LYRIC	rs6507874	Yes	Unclassified	Alt	Qualitative	-2.0136	2.2331	9.14e-20	3.74e-43
ZBTB2^1589|rs6507874	1589	ZBTB2	Zinc finger and BTB domain-containing protein 2	rs6507874	Yes	C2H2 ZBTB	Alt	Qualitative	-3.9634	3.1035	7.96e-72	6.22e-82
XRCC1^489|rs6789970	489	XRCC1	DNA repair protein XRCC1	rs6789970	No	NA	Ref	Quantitative	0.75446	-0.855901	0.00174416	4.52e-05
MPG;PIG16^555|rs6789970	555	MPG;PIG16	DNA-3-methyladenine glycosylase	rs6789970	No	NA	Ref	Quantitative	0.934554	-0.829434	9.38e-05	7.94e-05
BANF1^752|rs6789970	752	BANF1	Barrier-to-autointegration factor	rs6789970	No	NA	Ref	Qualitative	0.626673	-1.3428	0.00986896	6.58e-11
ENO1^834|rs6789970	834	ENO1	Alpha-enolase	rs6789970	Yes	ZXD	Alt	Qualitative	-1.22203	3.0249	2.28e-06	1.63e-78
RECQL^1072|rs6789970	1072	RECQL	ATP-dependent DNA helicase Q1	rs6789970	No	NA	Ref	Quantitative	0.98324	-0.758428	3.86e-05	0.000332346
LIG3^1095|rs6789970	1095	LIG3	DNA ligase 3	rs6789970	No	NA	Ref	Quantitative	0.921969	-0.667745	0.00011717	0.00173475
RPS29^1176|rs6789970	1176	RPS29	40S ribosomal protein S29	rs6789970	No	NA	Ref	Qualitative	3.112	-2.247	2.92e-40	1.55e-28
CNBP^1180|rs6789970	1180	CNBP		rs6789970	Yes	Unclassified	Alt	Quantitative	-0.847181	0.610039	0.000937713	6.21e-05
TUBB2A;TUBB2B^1315|rs6789970	1315	TUBB2A;TUBB2B	Tubulin beta-2A chain;Tubulin beta-2B chain	rs6789970	No	NA	Ref	Qualitative	1.6492	-1.0122	2.88e-12	1.14e-06
KLF5^1316|rs6789970	1316	KLF5	Krueppel-like factor 5	rs6789970	Yes	C2H2 Kruepel	Ref	Quantitative	0.943209	-0.726401	8.03e-05	0.000609207
C20orf72^1779|rs6789970	1779	C20orf72	Uncharacterized protein C20orf72	rs6789970	No	NA	Alt	Quantitative	-1.8991	1.82277	3.15e-13	3.55e-30
UBTF^405|rs6983267	405	UBTF		rs6983267	Yes	HMG box	Alt	Qualitative	-1.8632	2.0272	8.38e-07	5.83e-12
TEAD3^618|rs6983267	618	TEAD3		rs6983267	Yes	TEAD	Ref	Qualitative	1.3114	-1.7471	0.000406866	7.63e-18
JUNB^929|rs6983267	929	JUNB	Transcription factor jun-B	rs6983267	Yes	BZIP , Jun	Alt	Quantitative	-1.56222	1.14437	3.45e-05	0.000137222
JUND^933|rs6983267	933	JUND	Transcription factor jun-D	rs6983267	Yes	BZIP , Jun	Alt	Quantitative	-1.3913	1.07204	0.000219123	0.000368713
SUB1^1128|rs6983267	1128	SUB1	Activated RNA polymerase II transcriptional coactivator p15	rs6983267	Yes	Unclassified	Alt	Quantitative	-0.991169	0.93395	0.00798799	0.00206154
TAF9B^1895|rs6983267	1895	TAF9B	Transcription initiation factor TFIID subunit 9B	rs6983267	Yes	Unclassified	Alt	Qualitative	-1.1508	1.0729	0.00214923	0.00036452
MPG;PIG16^555|rs6983549	555	MPG;PIG16	DNA-3-methyladenine glycosylase	rs6983549	No	NA	Ref	Quantitative	0.624803	-0.607661	0.00176322	2.48e-05
ZNF24^924|rs6983549	924	ZNF24	Zinc finger protein 24	rs6983549	Yes	C2H2 Kruepel	Alt	Quantitative	-0.446934	0.51167	0.00127199	0.000673889
RECQL^1072|rs6983549	1072	RECQL	ATP-dependent DNA helicase Q1	rs6983549	No	NA	Alt	Quantitative	-1.03422	1.16999	2.22e-13	2.32e-14
NTHL1^1215|rs6983549	1215	NTHL1	Endonuclease III-like protein 1	rs6983549	No	NA	Alt	Qualitative	-1.3441	2.4301	2.01e-21	9.25e-56
CDX2^1762|rs6983549	1762	CDX2	Homeobox protein CDX-2	rs6983549	Yes	homeo CDX	Alt	Qualitative	-4.5239	2.5555	1.6e-221	1.98e-61
C20orf72^1779|rs6983549	1779	C20orf72	Uncharacterized protein C20orf72	rs6983549	No	NA	Ref	Quantitative	1.03893	-1.01016	1.56e-07	1.33e-12
PELO^1787|rs6983549	1787	PELO	Protein pelota homolog	rs6983549	No	NA	Ref	Qualitative	2.4895	-1.1265	9.49e-37	2.34e-15
SMARCAL1^1957|rs6983549	1957	SMARCAL1	SWI/SNF-related matrix-associated actin-dependent regulator of chromatin subfamily A-like protein 1	rs6983549	Yes	Unclassified	Alt	Quantitative	-0.762436	0.549916	5.59e-08	0.000266544
KDM1A^494|rs7013278	494	KDM1A	Lysine-specific histone demethylase 1A	rs7013278	Yes	Unclassified	Ref	Quantitative	1.95464	-2.13505	8.05e-09	2.35e-17
TFAP2A^827|rs7013278	827	TFAP2A	Transcription factor AP-2-alpha	rs7013278	Yes	AP-2	Alt	Quantitative	-1.0904	0.722903	0.00666463	0.000167303
RREB1^1661|rs7013278	1661	RREB1	Ras-responsive element-binding protein 1	rs7013278	Yes	C2H2 Kruepel	Ref	Quantitative	2.66321	-2.43542	4.65e-15	4.17e-22
DDX17^1665|rs7013278	1665	DDX17	Probable ATP-dependent RNA helicase DDX17	rs7013278	Yes	Unclassified	Ref	Qualitative	1.0619	-2.546	0.0015733	5.22e-24
RCOR1^2021|rs7013278	2021	RCOR1	REST corepressor 1	rs7013278	Yes	Unclassified	Ref	Quantitative	2.214	-2.24441	6.82e-11	5.15e-19
KLF4^698|rs7013328	698	KLF4	Krueppel-like factor 4	rs7013328	Yes	C2H2 Kruepel	Ref	Quantitative	1.4844	-0.940285	1.66e-05	0.000410812
ZKSCAN1^925|rs7013328	925	ZKSCAN1	Zinc finger protein with KRAB and SCAN domains 1	rs7013328	Yes	C2H2 Kruepel KRAB	Ref	Quantitative	1.84077	-1.86292	9.85e-08	3.42e-13
RECQL^1072|rs7013328	1072	RECQL	ATP-dependent DNA helicase Q1	rs7013328	No	NA	Ref	Quantitative	0.924404	-1.00503	0.00695314	0.000147193
KLF5^1316|rs7013328	1316	KLF5	Krueppel-like factor 5	rs7013328	Yes	C2H2 Kruepel	Ref	Quantitative	1.26837	-1.11823	0.000227385	2.09e-05
GATA6^1668|rs7013328	1668	GATA6	Transcription factor GATA-6	rs7013328	Yes	GATA	Alt	Qualitative	-2.1853	3.5101	1.3e-07	6.91e-52
PIP5K1A;PIPSL^32|rs7014346	32	PIP5K1A;PIPSL	Phosphatidylinositol 4-phosphate 5-kinase type-1 alpha;Putative PIP5K1A and PSMD4-like protein	rs7014346	No	NA	Alt	Qualitative	-2.52	1.80707	0.000362669	0.000447199
ZFX^213|rs7014346	213	ZFX	Zinc finger X-chromosomal protein	rs7014346	Yes	C2H2 Kruepel	Alt	Qualitative	-2.0157	2.7863	0.00438835	6.2e-08
MAP4^339|rs7014346	339	MAP4	Microtubule-associated protein;Microtubule-associated protein 4	rs7014346	No	NA	Alt	Qualitative	-2.7653	2.3654	9.05e-05	4.32e-06
RAB1A^1185|rs7014346	1185	RAB1A	Ras-related protein Rab-1A	rs7014346	No	NA	Ref	Qualitative	1.2203	-1.1427	5.93e-05	0.00783662
NTHL1^1215|rs7014346	1215	NTHL1	Endonuclease III-like protein 1	rs7014346	No	NA	Ref	Quantitative	0.920293	-1.34135	0.0023815	0.00180048
ZBTB2^1589|rs7014346	1589	ZBTB2	Zinc finger and BTB domain-containing protein 2	rs7014346	Yes	C2H2 ZBTB	Alt	Qualitative	-4.4918	2.3679	1.9e-10	4.22e-06
C20orf72^1779|rs7014346	1779	C20orf72	Uncharacterized protein C20orf72	rs7014346	No	NA	Ref	Quantitative	1.71664	-1.86933	1.77e-08	1.36e-05
OVOL2^1783|rs7014346	1783	OVOL2	Transcription factor Ovo-like 2	rs7014346	Yes	C2H2 Kruepel	Alt	Qualitative	-3.0493	2.60284	1.57e-05	4.27e-07
ZNF639^2011|rs7014346	2011	ZNF639	Zinc finger protein 639	rs7014346	Yes	C2H2 Kruepel	Alt	Qualitative	-3.5639	2.4425	4.41e-07	2.09e-06
MAZ^553|rs7018367	553	MAZ	Myc-associated zinc finger protein	rs7018367	Yes	C2H2	Ref	Quantitative	1.01443	-1.27725	2.84e-11	5.42e-17
SP1^557|rs7018367	557	SP1	Transcription factor Sp1	rs7018367	Yes	C2H2 SP1	Ref	Quantitative	0.980757	-1.08979	1.25e-10	9.14e-13
KRT2^1029|rs7018367	1029	KRT2	Keratin, type II cytoskeletal 2 epidermal	rs7018367	No	NA	Alt	Quantitative	-1.86045	0.553557	1.57e-35	0.00251988
RECQL^1072|rs7018367	1072	RECQL	ATP-dependent DNA helicase Q1	rs7018367	No	NA	Alt	Quantitative	-0.582879	0.536252	9.05e-05	0.00341899
CNBP^1180|rs7018367	1180	CNBP		rs7018367	Yes	Unclassified	Ref	Quantitative	1.2728	-1.20387	6.49e-17	2.93e-15
TFAP4^1243|rs7018367	1243	TFAP4	Transcription factor AP-4	rs7018367	Yes	bHLH	Alt	Quantitative	-0.660771	0.684729	9.22e-06	0.000191007
SP3^1251|rs7018367	1251	SP3		rs7018367	Yes	C2H2 SP1	Ref	Quantitative	1.16941	-1.53458	1.65e-14	7.41e-24
VEZF1^1326|rs7018367	1326	VEZF1	Vascular endothelial zinc finger 1	rs7018367	Yes	C2H2 Kruepel	Ref	Quantitative	1.0212	-0.88486	2.09e-11	6.88e-09
ZNF740^1603|rs7018367	1603	ZNF740	Zinc finger protein 740	rs7018367	Yes	C2H2 Kruepel	Ref	Quantitative	1.20264	-0.976759	2.93e-15	1.57e-10
SMARCC1^1669|rs7018367	1669	SMARCC1	SWI/SNF complex subunit SMARCC1	rs7018367	Yes	Unclassified	Ref	Qualitative	1.3616	-1.2079	3.87e-19	2.37e-15
TRMT61A^1708|rs7018367	1708	TRMT61A	tRNA (adenine(58)-N(1))-methyltransferase catalytic subunit TRMT61A	rs7018367	No	NA	Ref	Quantitative	1.124	-0.515418	1.63e-13	0.000775018
PURB^1737|rs7018367	1737	PURB	Transcriptional activator protein Pur-beta	rs7018367	Yes	PUR	Alt	Quantitative	-0.696377	0.678342	2.98e-06	0.000218963
NMNAT1^1890|rs7018367	1890	NMNAT1	Nicotinamide mononucleotide adenylyltransferase 1	rs7018367	No	NA	Ref	Quantitative	0.917775	-0.574541	1.76e-09	0.000176274
APOBEC3C^1918|rs7018367	1918	APOBEC3C	Probable DNA dC->dU-editing enzyme APOBEC-3C	rs7018367	No	NA	Ref	Quantitative	0.656634	-0.578995	1.72e-05	0.000156752
ZNF148^2052|rs7018367	2052	ZNF148	Zinc finger protein 148	rs7018367	Yes	C2H2 Kruepel	Ref	Quantitative	0.987612	-1.09188	9.28e-11	8.27e-13
NOC3L^29|rs7018368	29	NOC3L	Nucleolar complex protein 3 homolog	rs7018368	No	NA	Ref	Qualitative	2.7171	-1.4794	2.02e-44	7.86e-21
NUP155^114|rs7018368	114	NUP155	Nuclear pore complex protein Nup155	rs7018368	No	NA	Alt	Qualitative	-2.7597	2.0787	5.42e-34	8.73e-21
HMGB3^316|rs7018368	316	HMGB3	High mobility group protein B3	rs7018368	Yes	HMG box	Alt	Quantitative	-1.08712	1.19106	2.03e-06	9.08e-08
XRCC1^489|rs7018368	489	XRCC1	DNA repair protein XRCC1	rs7018368	No	NA	Ref	Quantitative	0.733094	-0.856424	0.000130877	5.4e-08
ENO1^834|rs7018368	834	ENO1	Alpha-enolase	rs7018368	Yes	ZXD	Alt	Quantitative	-0.637401	0.680414	0.00578888	0.00236834
PARP1^862|rs7018368	862	PARP1	Poly [ADP-ribose] polymerase 1	rs7018368	Yes	Unclassified	Ref	Quantitative	0.806695	-0.467593	2.65e-05	0.00280201
S100P^987|rs7018368	987	S100P	Protein S100-P	rs7018368	No	NA	Alt	Qualitative	-1.92917	4.6193	2.29e-17	3.06e-96
LIG3^1095|rs7018368	1095	LIG3	DNA ligase 3	rs7018368	No	NA	Ref	Quantitative	1.03443	-0.692432	7.99e-08	1.06e-05
CBFB^1322|rs7018368	1322	CBFB		rs7018368	Yes	CBFB	Ref	Quantitative	0.533563	-0.505001	0.00505738	0.00126292
TERF2^1382|rs7018368	1382	TERF2	Telomeric repeat-binding factor 2	rs7018368	No	NA	Ref	Qualitative	1.61	-1.5696	9.26e-17	3.09e-23
RAB11B;RAB11A^1392|rs7018368	1392	RAB11B;RAB11A	Ras-related protein Rab-11B;Ras-related protein Rab-11A	rs7018368	No	NA	Ref	Qualitative	2.4717	-3.0414	4.29e-37	3.71e-82
DDB1^1398|rs7018368	1398	DDB1	DNA damage-binding protein 1	rs7018368	No	NA	Alt	Quantitative	-1.61224	1.5006	1.49e-12	1.57e-11
DDB2^1648|rs7018368	1648	DDB2	DNA damage-binding protein 2	rs7018368	No	NA	Alt	Quantitative	-1.63379	1.81447	7.48e-13	3.41e-16
DYNLL2^1705|rs7018368	1705	DYNLL2	Dynein light chain 2, cytoplasmic	rs7018368	No	NA	Alt	Qualitative	-1.6322	2.1392	7.87e-13	6.36e-22
TRMT61A^1708|rs7018368	1708	TRMT61A	tRNA (adenine(58)-N(1))-methyltransferase catalytic subunit TRMT61A	rs7018368	No	NA	Ref	Quantitative	0.496207	-0.755722	0.00899831	1.56e-06
MRPL48^117|rs7018371	117	MRPL48	39S ribosomal protein L48, mitochondrial	rs7018371	No	NA	Ref	Qualitative	1.925	-2.4517	3.09e-26	2.13e-52
CDC42^1154|rs7018371	1154	CDC42	Cell division control protein 42 homolog	rs7018371	No	NA	Alt	Qualitative	-1.3773	1.0562	8.03e-21	1.22e-06
PURA^1233|rs7018371	1233	PURA	Transcriptional activator protein Pur-alpha	rs7018371	Yes	PUR	Alt	Quantitative	-0.813601	1.02226	3.2e-08	2.72e-06
RSL24D1^2000|rs7018371	2000	RSL24D1	Probable ribosome biogenesis protein RLP24	rs7018371	No	NA	Ref	Qualitative	1.448	-2.256	1.59e-15	9.7e-45
GTF3C4^2022|rs7018371	2022	GTF3C4	General transcription factor 3C polypeptide 4	rs7018371	Yes	Unclassified	Ref	Qualitative	1.5823	-2.3492	3.05e-18	2.61e-48
FUBP1^150|rs7105857	150	FUBP1		rs7105857	Yes	Unclassified	Alt	Quantitative	-1.93932	0.849839	4.47e-13	0.000163932
KRT2^1029|rs7105857	1029	KRT2	Keratin, type II cytoskeletal 2 epidermal	rs7105857	No	NA	Alt	Quantitative	-0.963026	0.795185	0.000542137	0.000421767
RPS27^1062|rs7105857	1062	RPS27	40S ribosomal protein S27	rs7105857	No	NA	Ref	Qualitative	1.2023	-1.5016	1.47e-06	1.03e-10
RECQL^1072|rs7105857	1072	RECQL	ATP-dependent DNA helicase Q1	rs7105857	No	NA	Ref	Quantitative	0.87523	-0.947028	0.000347018	4.54e-05
RRP1^1142|rs7105857	1142	RRP1	Ribosomal RNA processing protein 1 homolog A	rs7105857	No	NA	Ref	Qualitative	2.394	-1.4736	1.11e-20	2.27e-10
CNBP^1180|rs7105857	1180	CNBP		rs7105857	Yes	Unclassified	Ref	Quantitative	1.34716	-1.38613	8.16e-08	2.43e-09
TFAP4^1243|rs7105857	1243	TFAP4	Transcription factor AP-4	rs7105857	Yes	bHLH	Alt	Quantitative	-0.988132	1.01049	0.000376153	7.36e-06
APOBEC3C^1918|rs7105857	1918	APOBEC3C	Probable DNA dC->dU-editing enzyme APOBEC-3C	rs7105857	No	NA	Ref	Quantitative	0.736215	-0.726162	0.00227862	0.00175465
MAZ^553|rs7130173	553	MAZ	Myc-associated zinc finger protein	rs7130173	Yes	C2H2	Alt	Quantitative	-0.96965	1.03471	4.29e-05	1.93e-08
KLF4^698|rs7130173	698	KLF4	Krueppel-like factor 4	rs7130173	Yes	C2H2 Kruepel	Alt	Quantitative	-0.803947	0.891497	0.000790817	1.43e-06
ENO1^834|rs7130173	834	ENO1	Alpha-enolase	rs7130173	Yes	ZXD	Alt	Quantitative	-0.827717	0.660198	0.000537272	0.000413624
CTCF^1088|rs7130173	1088	CTCF	Transcriptional repressor CTCF	rs7130173	Yes	CTCF zinc-finger	Ref	Quantitative	0.621618	-0.581972	0.00172123	0.00587059
KLF3^1147|rs7130173	1147	KLF3	Krueppel-like factor 3	rs7130173	Yes	C2H2 Kruepel	Alt	Quantitative	-2.00857	1.62129	3.3e-18	6.25e-19
TFAM^1231|rs7130173	1231	TFAM	Transcription factor A, mitochondrial	rs7130173	Yes	HMG box	Ref	Quantitative	1.25816	-1.5489	9.58e-10	9.88e-13
SP3^1251|rs7130173	1251	SP3		rs7130173	Yes	C2H2 SP1	Alt	Qualitative	-1.43218	2.8092	8.08e-10	3.06e-54
CPSF1^1274|rs7130173	1274	CPSF1	Cleavage and polyadenylation specificity factor subunit 1	rs7130173	No	NA	Ref	Quantitative	0.580242	-0.745962	0.0032745	0.000469992
VEZF1^1326|rs7130173	1326	VEZF1	Vascular endothelial zinc finger 1	rs7130173	Yes	C2H2 Kruepel	Alt	Quantitative	-0.64318	0.672018	0.00822445	0.000321776
C14orf43^1503|rs7130173	1503	C14orf43	Uncharacterized protein C14orf43	rs7130173	No	NA	Ref	Quantitative	1.29066	-1.24465	3.64e-10	8.67e-09
ZNF740^1603|rs7130173	1603	ZNF740	Zinc finger protein 740	rs7130173	Yes	C2H2 Kruepel	Alt	Quantitative	-1.41185	1.60744	1.42e-09	1.25e-18
DNTTIP1^1837|rs7130173	1837	DNTTIP1	Deoxynucleotidyltransferase terminal-interacting protein 1	rs7130173	No	NA	Ref	Quantitative	0.784001	-1.02025	9.81e-05	2.15e-06
SMARCAL1^1957|rs7130173	1957	SMARCAL1	SWI/SNF-related matrix-associated actin-dependent regulator of chromatin subfamily A-like protein 1	rs7130173	Yes	Unclassified	Ref	Quantitative	0.989139	-0.81203	1.2e-06	0.000146822
ZNF148^2052|rs7130173	2052	ZNF148	Zinc finger protein 148	rs7130173	Yes	C2H2 Kruepel	Alt	Quantitative	-0.923386	0.553164	0.000101949	0.00333859
C3orf17^48|rs71461518	48	C3orf17	Uncharacterized protein C3orf17	rs71461518	No	NA	Ref	Qualitative	1.3855	-1.97	1.15e-15	3.11e-13
PES1^161|rs71461518	161	PES1	Pescadillo homolog	rs71461518	No	NA	Ref	Qualitative	2.2356	-1.9912	8.78e-39	1.71e-13
MUTYH^287|rs71461518	287	MUTYH	A/G-specific adenine DNA glycosylase	rs71461518	No	NA	Alt	Quantitative	-1.29085	1.17977	1.8e-10	0.000263064
ZNF384^518|rs71461518	518	ZNF384	Zinc finger protein 384	rs71461518	Yes	C2H2 Kruepel	Alt	Quantitative	-1.03783	0.943434	2.55e-07	0.00328369
TOP1^884|rs71461518	884	TOP1	DNA topoisomerase 1	rs71461518	No	NA	Alt	Quantitative	-1.47995	1.57517	3.06e-13	1.32e-06
MYL6B^908|rs71461518	908	MYL6B	Myosin light chain 6B	rs71461518	No	NA	Ref	Qualitative	1.125	-1.1335	9.64e-11	3.52e-05
CPSF1^1274|rs71461518	1274	CPSF1	Cleavage and polyadenylation specificity factor subunit 1	rs71461518	No	NA	Alt	Quantitative	-1.16628	0.999711	7.69e-09	0.0018787
SYMPK^1662|rs71461518	1662	SYMPK	Symplekin	rs71461518	No	NA	Alt	Quantitative	-1.5105	1.17989	1.01e-13	0.000262673
LCOR^1720|rs71461518	1720	LCOR	Ligand-dependent corepressor	rs71461518	Yes	Unclassified	Alt	Quantitative	-1.66603	1.33245	2.58e-16	4e-05
WDR33^1822|rs71461518	1822	WDR33	pre-mRNA 3 end processing protein WDR33	rs71461518	No	NA	Alt	Quantitative	-1.19063	1.1516	3.8e-09	0.000364338
TCF7L2^1912|rs71461518	1912	TCF7L2	Transcription factor 7-like 2	rs71461518	Yes	HMG LEF	Alt	Quantitative	-1.76004	1.46435	5.32e-18	6.69e-06
MLXIPL^217|rs7226855	217	MLXIPL	Carbohydrate-responsive element-binding protein	rs7226855	Yes	bHLH	Alt	Quantitative	-2.74691	2.40561	6.73e-29	1.9e-23
MGA^304|rs7226855	304	MGA	MAX gene-associated protein	rs7226855	Yes	T-box	Alt	Quantitative	-0.904332	0.890875	0.000270034	0.00021641
ERCC3^547|rs7226855	547	ERCC3	TFIIH basal transcription factor complex helicase XPB subunit	rs7226855	Yes	Unclassified	Alt	Qualitative	-2.8041	1.1151	4.76e-30	3.68e-06
BHLHE40^657|rs7226855	657	BHLHE40	Class E basic helix-loop-helix protein 40	rs7226855	Yes	bHLH	Alt	Qualitative	-2.9599	2.5623	2.66e-33	2.22e-26
NPM1^837|rs7226855	837	NPM1		rs7226855	Yes	Unclassified	Ref	Qualitative	1.9684	-1.2	3.99e-24	8.09e-10
ATF1^944|rs7226855	944	ATF1	Cyclic AMP-dependent transcription factor ATF-1	rs7226855	Yes	BZIP , ATF	Alt	Quantitative	-1.14309	1.18745	3.91e-06	8.29e-07
KRT2^1029|rs7226855	1029	KRT2	Keratin, type II cytoskeletal 2 epidermal	rs7226855	No	NA	Ref	Quantitative	1.07909	-1.1904	2.41e-08	1.1e-09
USF2^1391|rs7226855	1391	USF2	Upstream stimulatory factor 2	rs7226855	Yes	bHLH	Ref	Quantitative	0.850399	-0.575766	1.04e-05	0.0032447
NFIB^1467|rs7226855	1467	NFIB	Nuclear factor 1	rs7226855	Yes	CTF/NF-I	Alt	Qualitative	-1.3667	1.4548	3.24e-08	1.57e-09
ZFP62^1598|rs7226855	1598	ZFP62	Zinc finger protein 62 homolog	rs7226855	Yes	C2H2 Kruepel	Ref	Qualitative	1.6273	-1.1292	5.03e-17	7.46e-09
BHLHE41^1823|rs7226855	1823	BHLHE41	Class E basic helix-loop-helix protein 41	rs7226855	Yes	bHLH	Alt	Quantitative	-1.74005	1.15633	1.79e-12	1.59e-06
ZNF316^19|rs7315690	19	ZNF316	Zinc finger protein 316	rs7315690	Yes	C2H2 Kruepel KRAB	Ref	Quantitative	1.71984	-1.15817	9.45e-08	4.97e-06
MUTYH^287|rs7315690	287	MUTYH	A/G-specific adenine DNA glycosylase	rs7315690	No	NA	Ref	Qualitative	3.2429	-2.7845	2.13e-24	2.94e-29
IQGAP2^345|rs7315690	345	IQGAP2	Ras GTPase-activating-like protein IQGAP2	rs7315690	No	NA	Ref	Qualitative	1.5716	-1.655	1.15e-06	4.07e-11
MPG;PIG16^555|rs7315690	555	MPG;PIG16	DNA-3-methyladenine glycosylase	rs7315690	No	NA	Ref	Quantitative	0.941407	-0.72035	0.00430426	0.00556562
SP1^557|rs7315690	557	SP1	Transcription factor Sp1	rs7315690	Yes	C2H2 SP1	Ref	Quantitative	1.34948	-1.44855	3.24e-05	8.63e-09
ARPC1B^675|rs7315690	675	ARPC1B	Actin-related protein 2/3 complex subunit 1B	rs7315690	No	NA	Alt	Qualitative	-2.8552	1.6815	2.3e-35	3.7e-11
ZBTB7B^678|rs7315690	678	ZBTB7B	Zinc finger and BTB domain-containing protein 7B	rs7315690	Yes	C2H2 ZBTB	Ref	Quantitative	1.51551	-1.03425	2.79e-06	4.94e-05
KLF4^698|rs7315690	698	KLF4	Krueppel-like factor 4	rs7315690	Yes	C2H2 Kruepel	Ref	Quantitative	1.49221	-1.28086	4e-06	4.01e-07
PARP1^862|rs7315690	862	PARP1	Poly [ADP-ribose] polymerase 1	rs7315690	Yes	Unclassified	Ref	Quantitative	0.869003	-0.677957	0.00868782	0.00935916
RECQL^1072|rs7315690	1072	RECQL	ATP-dependent DNA helicase Q1	rs7315690	No	NA	Ref	Quantitative	2.84443	-2.78349	4.55e-19	3.08e-29
KLF3^1147|rs7315690	1147	KLF3	Krueppel-like factor 3	rs7315690	Yes	C2H2 Kruepel	Ref	Quantitative	1.89154	-1.89052	3.99e-09	3.84e-14
TFAM^1231|rs7315690	1231	TFAM	Transcription factor A, mitochondrial	rs7315690	Yes	HMG box	Ref	Quantitative	2.22722	-1.63124	3.53e-12	7.81e-11
TFAP4^1243|rs7315690	1243	TFAP4	Transcription factor AP-4	rs7315690	Yes	bHLH	Ref	Quantitative	0.901572	-0.729052	0.00637303	0.00498528
SP3^1251|rs7315690	1251	SP3		rs7315690	Yes	C2H2 SP1	Ref	Quantitative	1.34835	-1.3124	3.29e-05	2.02e-07
TRIM28^1296|rs7315690	1296	TRIM28	Transcription intermediary factor 1-beta	rs7315690	Yes	Unclassified	Ref	Quantitative	1.25211	-0.990481	0.000120243	0.000104874
LAMB3^1311|rs7315690	1311	LAMB3	Laminin subunit beta-3	rs7315690	No	NA	Ref	Qualitative	2.2935	-1.1462	7.72e-13	6.27e-06
KLF5^1316|rs7315690	1316	KLF5	Krueppel-like factor 5	rs7315690	Yes	C2H2 Kruepel	Ref	Quantitative	0.946357	-0.795609	0.00409513	0.00206544
C14orf43^1503|rs7315690	1503	C14orf43	Uncharacterized protein C14orf43	rs7315690	No	NA	Ref	Quantitative	1.58039	-1.07592	9.97e-07	2.35e-05
ZBTB2^1589|rs7315690	1589	ZBTB2	Zinc finger and BTB domain-containing protein 2	rs7315690	Yes	C2H2 ZBTB	Ref	Quantitative	1.44747	-1.44705	7.88e-06	8.95e-09
ZNF740^1603|rs7315690	1603	ZNF740	Zinc finger protein 740	rs7315690	Yes	C2H2 Kruepel	Ref	Quantitative	1.64316	-1.38685	3.53e-07	3.74e-08
GNL3^1803|rs7315690	1803	GNL3	Guanine nucleotide-binding protein-like 3	rs7315690	No	NA	Alt	Qualitative	-2.9714	1.9503	4.09e-38	2.07e-14
KLF16^1810|rs7315690	1810	KLF16	Krueppel-like factor 16	rs7315690	Yes	C2H2 SP1	Ref	Quantitative	1.64409	-1.43667	3.48e-07	1.15e-08
XRN2^1831|rs7315690	1831	XRN2	5-3 exoribonuclease 2	rs7315690	No	NA	Alt	Quantitative	-0.714136	0.712464	0.00114765	0.00373624
ZNF639^2011|rs7315690	2011	ZNF639	Zinc finger protein 639	rs7315690	Yes	C2H2 Kruepel	Ref	Quantitative	1.48749	-1.31384	4.3e-06	1.95e-07
KLF13^2072|rs7315690	2072	KLF13	Krueppel-like factor 13	rs7315690	Yes	C2H2 SP1	Ref	Qualitative	1.3838	-4.107	1.99e-05	3.18e-62
RPSA;RPSAP58^230|rs73376930	230	RPSA;RPSAP58	40S ribosomal protein SA	rs73376930	No	NA	Alt	Quantitative	-1.21233	0.744161	0.000133635	0.00464844
ZBTB17^463|rs73376930	463	ZBTB17	Zinc finger and BTB domain-containing protein 17	rs73376930	Yes	C2H2 Kruepel	Ref	Quantitative	0.767316	-0.810991	0.000257432	0.00293028
KDM1A^494|rs73376930	494	KDM1A	Lysine-specific histone demethylase 1A	rs73376930	Yes	Unclassified	Ref	Quantitative	1.50259	-1.84643	4.42e-13	4.8e-12
PCCB^822|rs73376930	822	PCCB	Propionyl-CoA carboxylase beta chain, mitochondrial	rs73376930	No	NA	Alt	Quantitative	-0.862523	0.709555	0.00626024	0.00685806
CREB1;CREM^919|rs73376930	919	CREB1;CREM	Cyclic AMP-responsive element-binding protein 1	rs73376930	Yes	BZIP	Alt	Qualitative	-4.8318	3.556	3.22e-51	2.17e-39
ATF7^934|rs73376930	934	ATF7	Cyclic AMP-dependent transcription factor ATF-7	rs73376930	Yes	BZIP	Alt	Quantitative	-1.17371	1.00856	0.000215794	0.000145244
ATF1^944|rs73376930	944	ATF1	Cyclic AMP-dependent transcription factor ATF-1	rs73376930	Yes	BZIP , ATF	Alt	Quantitative	-2.10364	2.43733	4.51e-11	1.66e-19
GATA2^976|rs73376930	976	GATA2	Endothelial transcription factor GATA-2	rs73376930	Yes	GATA	Ref	Quantitative	0.824727	-1.12838	8.32e-05	2.9e-05
KRT2^1029|rs73376930	1029	KRT2	Keratin, type II cytoskeletal 2 epidermal	rs73376930	No	NA	Ref	Quantitative	0.762136	-1.15817	0.000283992	1.75e-05
HDAC1^1308|rs73376930	1308	HDAC1	Histone deacetylase 1	rs73376930	Yes	Unclassified	Ref	Quantitative	0.787265	-0.800852	0.000175373	0.00332032
SMU1^1414|rs73376930	1414	SMU1	WD40 repeat-containing protein SMU1	rs73376930	No	NA	Alt	Qualitative	-2.4366	1.6863	2.54e-14	3.34e-10
RREB1^1661|rs73376930	1661	RREB1	Ras-responsive element-binding protein 1	rs73376930	Yes	C2H2 Kruepel	Ref	Quantitative	1.59593	-1.95405	1.39e-14	2.47e-13
MRPL4^1816|rs73376930	1816	MRPL4	39S ribosomal protein L4, mitochondrial	rs73376930	No	NA	Alt	Quantitative	-1.24677	0.995521	8.62e-05	0.000175921
THAP1^1937|rs73376930	1937	THAP1	THAP domain-containing protein 1	rs73376930	Yes	THAP1	Alt	Qualitative	-3.1693	2.5047	4.41e-23	1.69e-20
SMARCAL1^1957|rs73376930	1957	SMARCAL1	SWI/SNF-related matrix-associated actin-dependent regulator of chromatin subfamily A-like protein 1	rs73376930	Yes	Unclassified	Ref	Quantitative	0.76511	-0.70809	0.000268443	0.00977277
RCOR1^2021|rs73376930	2021	RCOR1	REST corepressor 1	rs73376930	Yes	Unclassified	Ref	Quantitative	1.61108	-1.85512	7.77e-15	3.8e-12
BCLAF1^401|rs749072	401	BCLAF1		rs749072	No	NA	Ref	Qualitative	1.3656	-2.0018	2.94e-14	5.22e-28
EEF2^899|rs749072	899	EEF2	Elongation factor 2	rs749072	No	NA	Ref	Qualitative	0.709467	-2.7964	7.98e-05	1.14e-52
CPSF1^1274|rs749072	1274	CPSF1	Cleavage and polyadenylation specificity factor subunit 1	rs749072	No	NA	Alt	Quantitative	-0.545319	0.459012	0.00340031	0.00866176
BMS1^1353|rs749072	1353	BMS1	Ribosome biogenesis protein BMS1 homolog	rs749072	No	NA	Ref	Qualitative	0.928427	-3.5961	2.4e-07	1.45e-85
SYMPK^1662|rs749072	1662	SYMPK	Symplekin	rs749072	No	NA	Alt	Quantitative	-0.999279	0.789604	8.28e-08	3.77e-06
PURB^1737|rs749072	1737	PURB	Transcriptional activator protein Pur-beta	rs749072	Yes	PUR	Alt	Quantitative	-1.29414	0.940881	3.91e-12	3.06e-08
WDR33^1822|rs749072	1822	WDR33	pre-mRNA 3 end processing protein WDR33	rs749072	No	NA	Alt	Quantitative	-0.629992	0.454808	0.000717979	0.0093303
RCL1^2064|rs749072	2064	RCL1	RNA 3-terminal phosphate cyclase-like protein	rs749072	No	NA	Ref	Quantitative	1.08882	-1.00433	1.37e-09	2.53e-08
FLOT1^764|rs77580392	764	FLOT1	Flotillin-1	rs77580392	No	NA	Ref	Qualitative	2.07	-3.399	2.09e-18	2.47e-79
NFIC^852|rs77580392	852	NFIC	Nuclear factor 1 C-type;Nuclear factor 1	rs77580392	Yes	CTF/NF-I	Ref	Quantitative	0.842697	-0.674015	0.000707274	0.00027773
PARP1^862|rs77580392	862	PARP1	Poly [ADP-ribose] polymerase 1	rs77580392	Yes	Unclassified	Ref	Quantitative	0.80488	-0.517978	0.00127564	0.00571869
RPA2^916|rs77580392	916	RPA2	Replication protein A 32 kDa subunit	rs77580392	No	NA	Alt	Quantitative	-0.5973	0.633385	0.000140045	4.77e-05
NFYA^974|rs77580392	974	NFYA	Nuclear transcription factor Y subunit alpha	rs77580392	Yes	NFY	Alt	Qualitative	-5.7602	6.0236	5.66e-244	0
NFYB^983|rs77580392	983	NFYB	Nuclear transcription factor Y subunit beta	rs77580392	Yes	NFY	Alt	Qualitative	-3.5035	2.9386	7.15e-93	3.86e-75
RECQL^1072|rs77580392	1072	RECQL	ATP-dependent DNA helicase Q1	rs77580392	No	NA	Ref	Quantitative	1.49298	-1.40687	4.67e-10	1.08e-14
LIG3^1095|rs77580392	1095	LIG3	DNA ligase 3	rs77580392	No	NA	Ref	Quantitative	0.673918	-0.689427	0.00807679	0.000198171
CNBP^1180|rs77580392	1180	CNBP		rs77580392	Yes	Unclassified	Alt	Qualitative	-0.658037	3.9523	3.24e-05	7.95e-134
YWHAZ^1198|rs77580392	1198	YWHAZ	14-3-3 protein zeta/delta	rs77580392	Yes	Unclassified	Ref	Qualitative	1.0922	-2.6803	7.55e-06	7.62e-50
NFYC^1323|rs77580392	1323	NFYC	Nuclear transcription factor Y subunit gamma	rs77580392	Yes	NFY	Alt	Quantitative	-4.43496	4.28318	1.8e-146	1.11e-156
RAB11B;RAB11A^1392|rs77580392	1392	RAB11B;RAB11A	Ras-related protein Rab-11B;Ras-related protein Rab-11A	rs77580392	No	NA	Ref	Quantitative	1.33743	-0.534684	2.86e-08	0.00427907
NFIB^1467|rs77580392	1467	NFIB	Nuclear factor 1	rs77580392	Yes	CTF/NF-I	Ref	Quantitative	0.9282	-0.626135	0.000169534	0.00075788
FOXA2^309|rs7837328	309	FOXA2	Hepatocyte nuclear factor 3-beta	rs7837328	Yes	Forkhead	Alt	Qualitative	-2.4148	2.6817	1.85e-11	7.35e-14
PRPF40A^744|rs7837328	744	PRPF40A	Pre-mRNA-processing factor 40 homolog A	rs7837328	No	NA	Ref	Quantitative	1.26981	-0.745212	0.0049717	0.00438485
ATF7^934|rs7837328	934	ATF7	Cyclic AMP-dependent transcription factor ATF-7	rs7837328	Yes	BZIP	Alt	Qualitative	-2.5141	1.5708	2.81e-12	1.42e-05
TFAM^1231|rs7837328	1231	TFAM	Transcription factor A, mitochondrial	rs7837328	Yes	HMG box	Alt	Quantitative	-1.09249	1.15452	0.00177031	0.00156246
NFIX^1357|rs7837328	1357	NFIX	Nuclear factor 1 X-type	rs7837328	Yes	CTF/NF-I	Alt	Qualitative	-3.6922	1.158	2.28e-24	0.00151044
RSRC2^1523|rs7837328	1523	RSRC2	Arginine/serine-rich coiled-coil protein 2	rs7837328	No	NA	Ref	Quantitative	1.19106	-0.907738	0.00863396	0.000577957
SYMPK^1662|rs7837328	1662	SYMPK	Symplekin	rs7837328	No	NA	Ref	Quantitative	1.27226	-0.831949	0.00488462	0.00154888
THAP1^1937|rs7837328	1937	THAP1	THAP domain-containing protein 1	rs7837328	Yes	THAP1	Alt	Qualitative	-3.669	4.1408	4.35e-24	3.78e-31
RPL26L1^2044|rs7837328	2044	RPL26L1	60S ribosomal protein L26-like 1	rs7837328	No	NA	Alt	Qualitative	-1.0206	1.1279	0.00337834	0.00201812
NFIA^64|rs7837626	64	NFIA	Nuclear factor 1;Nuclear factor 1 A-type	rs7837626	Yes	CTF/NF-I	Alt	Quantitative	-2.74768	2.28682	5.68e-13	8.83e-29
HMGN4^648|rs7837626	648	HMGN4	High mobility group nucleosome-binding domain-containing protein 4	rs7837626	No	NA	Alt	Qualitative	-3.538	3.3196	1.5e-20	3.89e-58
NFIC^852|rs7837626	852	NFIC	Nuclear factor 1 C-type;Nuclear factor 1	rs7837626	Yes	CTF/NF-I	Alt	Quantitative	-2.65535	2.3655	3.3e-12	1.21e-30
SUB1^1128|rs7837626	1128	SUB1	Activated RNA polymerase II transcriptional coactivator p15	rs7837626	Yes	Unclassified	Alt	Quantitative	-1.04225	0.54092	0.00674777	0.00550222
NFIX^1357|rs7837626	1357	NFIX	Nuclear factor 1 X-type	rs7837626	Yes	CTF/NF-I	Alt	Quantitative	-1.5664	1.53421	4.28e-05	5.09e-14
NFIB^1467|rs7837626	1467	NFIB	Nuclear factor 1	rs7837626	Yes	CTF/NF-I	Alt	Quantitative	-2.31746	1.89666	1.26e-09	1.97e-20
PATZ1^1892|rs7837626	1892	PATZ1	POZ-, AT hook-, and zinc finger-containing protein 1	rs7837626	Yes	C2H2 Kruepel	Alt	Qualitative	-1.2567	0.524666	0.00105751	0.00697007
ZNF580^2016|rs7837626	2016	ZNF580	Zinc finger protein 580	rs7837626	Yes	C2H2	Ref	Quantitative	2.4239	-1.06124	4.27e-17	3.32e-06
HDAC2^75|rs7837644	75	HDAC2	Histone deacetylase 2;Histone deacetylase	rs7837644	Yes	Unclassified	Alt	Qualitative	-1.0714	1.524	0.00290678	6.3e-09
YY1^985|rs7837644	985	YY1	Transcriptional repressor protein YY1	rs7837644	Yes	YY C2H2	Alt	Quantitative	-1.09798	0.788519	0.00227143	0.00281281
KRT2^1029|rs7837644	1029	KRT2	Keratin, type II cytoskeletal 2 epidermal	rs7837644	No	NA	Ref	Quantitative	0.816641	-0.568195	0.000421658	0.00417625
NFIA^1279|rs7837644	1279	NFIA		rs7837644	Yes	CTF/NF-I	Alt	Qualitative	-1.0012	1.4724	0.0054383	2.02e-08
C14orf43^1503|rs7837644	1503	C14orf43	Uncharacterized protein C14orf43	rs7837644	No	NA	Alt	Quantitative	-0.992374	0.957469	0.00586893	0.000277429
DNTTIP1^1837|rs7837644	1837	DNTTIP1	Deoxynucleotidyltransferase terminal-interacting protein 1	rs7837644	No	NA	Alt	Quantitative	-1.12797	1.0937	0.00170901	3.21e-05
ZNF768^1863|rs7837644	1863	ZNF768	Zinc finger protein 768	rs7837644	Yes	C2H2 Kruepel	Alt	Quantitative	-1.30312	1.15523	0.00028389	1.11e-05
ZBTB17^463|rs7837706	463	ZBTB17	Zinc finger and BTB domain-containing protein 17	rs7837706	Yes	C2H2 Kruepel	Ref	Quantitative	1.57318	-0.895153	1.9e-10	3.39e-05
CPSF1^1274|rs7837706	1274	CPSF1	Cleavage and polyadenylation specificity factor subunit 1	rs7837706	No	NA	Alt	Quantitative	-1.31488	1.65155	0.00473192	0.000116859
FLII^1287|rs7837706	1287	FLII	Protein flightless-1 homolog	rs7837706	No	NA	Ref	Quantitative	0.775767	-0.681793	0.00150965	0.00158662
SYMPK^1662|rs7837706	1662	SYMPK	Symplekin	rs7837706	No	NA	Alt	Qualitative	-4.9934	3.9257	2.69e-27	5.17e-20
WDR33^1822|rs7837706	1822	WDR33	pre-mRNA 3 end processing protein WDR33	rs7837706	No	NA	Alt	Quantitative	-1.32348	1.59708	0.00446288	0.000194929
ACOT9^2073|rs7837706	2073	ACOT9	Acyl-coenzyme A thioesterase 9, mitochondrial	rs7837706	No	NA	Ref	Quantitative	1.36328	-0.597212	3.24e-08	0.00565681
CHD1^660|rs79207432	660	CHD1	Chromodomain-helicase-DNA-binding protein 1	rs79207432	No	NA	Ref	Qualitative	2.9636	-1.032	5.4e-42	3.05e-06
KLF4^698|rs79207432	698	KLF4	Krueppel-like factor 4	rs79207432	Yes	C2H2 Kruepel	Alt	Quantitative	-1.94497	2.72314	2.08e-09	5.27e-20
EEF2^899|rs79207432	899	EEF2	Elongation factor 2	rs79207432	No	NA	Alt	Qualitative	-1.20879	1.0203	0.000264364	0.000820497
CREB1;CREM^919|rs79207432	919	CREB1;CREM	Cyclic AMP-responsive element-binding protein 1	rs79207432	Yes	BZIP	Alt	Qualitative	-1.8571	1.0217	1.12e-08	0.000806469
KRT2^1029|rs79207432	1029	KRT2	Keratin, type II cytoskeletal 2 epidermal	rs79207432	No	NA	Ref	Quantitative	1.17172	-0.643135	3.04e-08	0.00293646
SP3^1251|rs79207432	1251	SP3		rs79207432	Yes	C2H2 SP1	Alt	Quantitative	-2.28821	2.73088	1.39e-12	4.12e-20
KLF5^1316|rs79207432	1316	KLF5	Krueppel-like factor 5	rs79207432	Yes	C2H2 Kruepel	Alt	Quantitative	-1.10185	1.82338	0.000941579	1.15e-09
NFIX^1357|rs79207432	1357	NFIX	Nuclear factor 1 X-type	rs79207432	Yes	CTF/NF-I	Ref	Quantitative	0.698396	-0.75694	0.000635786	0.000520994
KLF16^1810|rs79207432	1810	KLF16	Krueppel-like factor 16	rs79207432	Yes	C2H2 SP1	Alt	Qualitative	-4.2017	3.8897	1.19e-39	1.93e-39
KLF13^2072|rs79207432	2072	KLF13	Krueppel-like factor 13	rs79207432	Yes	C2H2 SP1	Alt	Qualitative	-2.3208	2.2094	6.56e-13	1.31e-13
NFIA^64|rs8031842	64	NFIA	Nuclear factor 1;Nuclear factor 1 A-type	rs8031842	Yes	CTF/NF-I	Alt	Quantitative	-1.86502	1.91246	2.44e-24	1.66e-37
NFIC^852|rs8031842	852	NFIC	Nuclear factor 1 C-type;Nuclear factor 1	rs8031842	Yes	CTF/NF-I	Alt	Quantitative	-1.78374	1.72565	2.21e-22	5.9e-31
NFYA^974|rs8031842	974	NFYA	Nuclear transcription factor Y subunit alpha	rs8031842	Yes	NFY	Ref	Quantitative	0.449007	-0.890038	0.00530316	4.77e-05
RECQL^1072|rs8031842	1072	RECQL	ATP-dependent DNA helicase Q1	rs8031842	No	NA	Ref	Quantitative	0.848398	-0.919861	2.35e-07	2.58e-05
CAPZA2^1077|rs8031842	1077	CAPZA2	F-actin-capping protein subunit alpha-2	rs8031842	No	NA	Ref	Qualitative	1.6308	-3.2302	8e-23	7.46e-52
TFAP4^1243|rs8031842	1243	TFAP4	Transcription factor AP-4	rs8031842	Yes	bHLH	Alt	Quantitative	-0.93429	0.702746	4.45e-07	1.34e-06
PFKP^1244|rs8031842	1244	PFKP	6-phosphofructokinase type C;6-phosphofructokinase	rs8031842	No	NA	Ref	Qualitative	1.4941	-1.9412	1.89e-19	1.49e-19
NFYC^1323|rs8031842	1323	NFYC	Nuclear transcription factor Y subunit gamma	rs8031842	Yes	NFY	Ref	Quantitative	1.18542	-1.72209	7.03e-13	1.17e-15
NFIX^1357|rs8031842	1357	NFIX	Nuclear factor 1 X-type	rs8031842	Yes	CTF/NF-I	Alt	Quantitative	-1.57833	1.47051	8.03e-18	4.63e-23
NFIX^1358|rs8031842	1358	NFIX		rs8031842	Yes	CTF/NF-I	Alt	Quantitative	-1.45154	1.6284	2.78e-15	8.39e-28
RAB11B;RAB11A^1392|rs8031842	1392	RAB11B;RAB11A	Ras-related protein Rab-11B;Ras-related protein Rab-11A	rs8031842	No	NA	Ref	Quantitative	0.69813	-1.79296	1.93e-05	7.23e-17
NFIB^1467|rs8031842	1467	NFIB	Nuclear factor 1	rs8031842	Yes	CTF/NF-I	Alt	Quantitative	-1.64034	1.73678	3.85e-19	2.51e-31
SPTY2D1^1477|rs8031842	1477	SPTY2D1	Protein SPT2 homolog	rs8031842	No	NA	Ref	Qualitative	1.7859	-1.7488	5.36e-27	4.15e-16
RREB1^1661|rs8031842	1661	RREB1	Ras-responsive element-binding protein 1	rs8031842	Yes	C2H2 Kruepel	Ref	Quantitative	1.17498	-0.884114	1.11e-12	5.38e-05
RPSA;RPSAP58^230|rs8034965	230	RPSA;RPSAP58	40S ribosomal protein SA	rs8034965	No	NA	Alt	Quantitative	-1.099	0.783666	1.69e-05	0.000152228
PSIP1^747|rs8034965	747	PSIP1	PC4 and SFRS1-interacting protein	rs8034965	Yes	Unclassified	Alt	Quantitative	-1.20443	0.746829	2.36e-06	0.000306158
SUB1^1128|rs8034965	1128	SUB1	Activated RNA polymerase II transcriptional coactivator p15	rs8034965	Yes	Unclassified	Alt	Quantitative	-0.680914	0.815821	0.00815071	8.07e-05
CPSF1^1274|rs8034965	1274	CPSF1	Cleavage and polyadenylation specificity factor subunit 1	rs8034965	No	NA	Alt	Quantitative	-0.840035	0.618239	0.00105229	0.00278183
ACTBL2^1430|rs8034965	1430	ACTBL2	Beta-actin-like protein 2	rs8034965	No	NA	Alt	Qualitative	-4.2657	1.407	1.09e-63	1.13e-11
BHLHE41^1823|rs8034965	1823	BHLHE41	Class E basic helix-loop-helix protein 41	rs8034965	Yes	bHLH	Ref	Qualitative	1.18276	-3.951	3.84e-05	4.51e-74
MSL2^1901|rs8034965	1901	MSL2	Male-specific lethal 2 homolog	rs8034965	No	NA	Ref	Quantitative	1.35372	-0.563987	2.53e-06	0.00966791
PDIA3^74|rs8085824	74	PDIA3	Protein disulfide-isomerase A3	rs8085824	No	NA	Alt	Quantitative	-0.859431	0.963104	0.000947261	0.000127248
NEBL^96|rs8085824	96	NEBL		rs8085824	No	NA	Ref	Qualitative	1.9148	-2.1296	6.91e-07	8.31e-09
CCT6B^144|rs8085824	144	CCT6B	T-complex protein 1 subunit zeta-2	rs8085824	No	NA	Ref	Qualitative	1.7289	-1.3158	8.04e-06	0.000594103
UHRF1^431|rs8085824	431	UHRF1	E3 ubiquitin-protein ligase UHRF1	rs8085824	Yes	Unclassified	Ref	Qualitative	2.2431	-1.0983	5.03e-09	0.00492102
ALDOA^599|rs8085824	599	ALDOA	Fructose-bisphosphate aldolase A;Fructose-bisphosphate aldolase	rs8085824	No	NA	Alt	Quantitative	-1.17775	1.16627	0.000300328	0.000209123
ACTN4^703|rs8085824	703	ACTN4	Alpha-actinin-4	rs8085824	No	NA	Alt	Quantitative	-0.764297	1.00784	0.00318599	6.35e-05
ATP5B^831|rs8085824	831	ATP5B	ATP synthase subunit beta, mitochondrial;ATP synthase subunit beta	rs8085824	No	NA	Alt	Quantitative	-1.09219	0.803723	0.00076058	0.00784343
ENO1^834|rs8085824	834	ENO1	Alpha-enolase	rs8085824	Yes	ZXD	Alt	Qualitative	-1.35705	2.5554	3.55e-05	1.1e-14
HMGB1;HMGB1P1^858|rs8085824	858	HMGB1;HMGB1P1	High mobility group protein B1;Putative high mobility group protein B1-like 1	rs8085824	Yes	HMG box	Alt	Quantitative	-0.703783	0.634872	0.00648089	0.00927342
S100P^987|rs8085824	987	S100P	Protein S100-P	rs8085824	No	NA	Alt	Quantitative	-0.900503	1.18587	0.000540839	3.06e-06
SERPINB5^1033|rs8085824	1033	SERPINB5	Serpin B5	rs8085824	No	NA	Alt	Quantitative	-0.773344	1.02638	0.00285343	0.000956672
FEN1^1041|rs8085824	1041	FEN1	Flap endonuclease 1	rs8085824	No	NA	Alt	Quantitative	-0.707171	0.784085	0.00623613	0.0015727
MDH2^1045|rs8085824	1045	MDH2	Malate dehydrogenase, mitochondrial;Malate dehydrogenase	rs8085824	No	NA	Alt	Quantitative	-1.16634	1.38962	8.35e-06	5.64e-08
HSPE1^1166|rs8085824	1166	HSPE1	10 kDa heat shock protein, mitochondrial	rs8085824	No	NA	Alt	Quantitative	-1.20806	1.17875	0.0002131	0.000181225
PPIA^1191|rs8085824	1191	PPIA	Peptidyl-prolyl cis-trans isomerase A;Peptidyl-prolyl cis-trans isomerase	rs8085824	No	NA	Alt	Quantitative	-1.00416	0.699196	0.000119008	0.00447141
MRPS11^1220|rs8085824	1220	MRPS11	28S ribosomal protein S11, mitochondrial	rs8085824	No	NA	Ref	Qualitative	1.0581	-2.0998	0.00779285	1.37e-08
DNTTIP2^1443|rs8085824	1443	DNTTIP2	Deoxynucleotidyltransferase terminal-interacting protein 2	rs8085824	No	NA	Ref	Qualitative	3.1392	-4.3555	1.52e-16	7.41e-34
PTRF^1489|rs8085824	1489	PTRF	Polymerase I and transcript release factor	rs8085824	No	NA	Ref	Quantitative	0.983386	-0.92703	0.00050321	0.00641307
ERI1^1557|rs8085824	1557	ERI1	3-5 exoribonuclease 1	rs8085824	No	NA	Ref	Quantitative	1.26087	-1.42775	7.33e-06	1.71e-05
HNF1A^285|rs8668	285	HNF1A	Hepatocyte nuclear factor 1-alpha	rs8668	Yes	homeo HNF1	Ref	Quantitative	0.705757	-0.785079	0.00179691	3.37e-06
E4F1^603|rs8668	603	E4F1	Transcription factor E4F1	rs8668	Yes	C2H2	Alt	Quantitative	-0.596209	0.565402	0.00199458	0.000689428
ZKSCAN1^925|rs8668	925	ZKSCAN1	Zinc finger protein with KRAB and SCAN domains 1	rs8668	Yes	C2H2 Kruepel KRAB	Alt	Quantitative	-0.844717	1.10608	1.02e-05	1.62e-11
RECQL^1072|rs8668	1072	RECQL	ATP-dependent DNA helicase Q1	rs8668	No	NA	Alt	Quantitative	-0.736869	0.929337	0.000123474	1.66e-08
CNBP^1180|rs8668	1180	CNBP		rs8668	Yes	Unclassified	Ref	Quantitative	1.71444	-1.74014	6.84e-14	2.35e-24
ZBTB2^1589|rs8668	1589	ZBTB2	Zinc finger and BTB domain-containing protein 2	rs8668	Yes	C2H2 ZBTB	Alt	Quantitative	-1.08902	1.66939	1.12e-08	1.62e-24
C20orf72^1779|rs8668	1779	C20orf72	Uncharacterized protein C20orf72	rs8668	No	NA	Alt	Quantitative	-0.658629	0.651316	0.000619312	8.68e-05
TCF7L2^1912|rs8668	1912	TCF7L2	Transcription factor 7-like 2	rs8668	Yes	HMG LEF	Ref	Qualitative	2.4875	-1.4004	2.24e-27	2.14e-16
LRRFIP2^2100|rs8668	2100	LRRFIP2	Leucine-rich repeat flightless-interacting protein 2	rs8668	No	NA	Alt	Quantitative	-0.520749	0.551885	0.00715135	0.000932372
PDIA3^74|rs871135	74	PDIA3	Protein disulfide-isomerase A3	rs871135	No	NA	Alt	Quantitative	-0.972478	0.757791	6.5e-05	4.49e-05
FUBP1^150|rs871135	150	FUBP1		rs871135	Yes	Unclassified	Ref	Quantitative	5.1678	-4.20118	7.16e-133	3.82e-93
WIZ^205|rs871135	205	WIZ		rs871135	Yes	C2H2 Kruepel	Alt	Quantitative	-0.878189	0.746571	0.000311886	5.81e-05
CCNL1^245|rs871135	245	CCNL1	Cyclin-L1	rs871135	No	NA	Ref	Qualitative	2.2226	-1.1102	4.63e-26	6.69e-08
SMC4^362|rs871135	362	SMC4	Structural maintenance of chromosomes protein 4;Structural maintenance of chromosomes protein	rs871135	No	NA	Ref	Qualitative	2.6105	-2.8122	2.65e-35	1.03e-42
ASPH^475|rs871135	475	ASPH	Aspartyl/asparaginyl beta-hydroxylase	rs871135	No	NA	Ref	Quantitative	0.68921	-0.66068	0.00102003	0.00134018
PPP1CC^511|rs871135	511	PPP1CC	Serine/threonine-protein phosphatase;Serine/threonine-protein phosphatase PP1-gamma catalytic subunit	rs871135	No	NA	Ref	Qualitative	1.427	-1.057	1.16e-11	2.75e-07
ACTN4^703|rs871135	703	ACTN4	Alpha-actinin-4	rs871135	No	NA	Alt	Quantitative	-0.887367	0.588996	0.000269436	0.00149679
ERLIN1^748|rs871135	748	ERLIN1	Erlin-1	rs871135	No	NA	Ref	Qualitative	1.498	-2.3097	1.07e-12	2.36e-29
ATP5B^831|rs871135	831	ATP5B	ATP synthase subunit beta, mitochondrial;ATP synthase subunit beta	rs871135	No	NA	Alt	Quantitative	-1.21951	0.518132	5.4e-07	0.00518687
S100A6^833|rs871135	833	S100A6	Protein S100-A6	rs871135	No	NA	Alt	Quantitative	-0.704771	0.503043	0.00384495	0.00664245
ENO1^834|rs871135	834	ENO1	Alpha-enolase	rs871135	Yes	ZXD	Alt	Quantitative	-1.64169	0.731878	1.46e-11	8.09e-05
HIST1H2BO;HIST1H2BB;HIST2H2BE;HIST3H2BB^975|rs871135	975	HIST1H2BO;HIST1H2BB;HIST2H2BE;HIST3H2BB	Histone H2B type 1-O;Histone H2B type 1-B;Histone H2B type 2-E;Histone H2B type 3-B	rs871135	No	NA	Alt	Qualitative	-1.283	2.24	1.34e-07	2.44e-33
MDH2^1045|rs871135	1045	MDH2	Malate dehydrogenase, mitochondrial;Malate dehydrogenase	rs871135	No	NA	Alt	Quantitative	-1.41373	0.699907	6.17e-09	0.000163101
RECQL^1072|rs871135	1072	RECQL	ATP-dependent DNA helicase Q1	rs871135	No	NA	Ref	Quantitative	0.814591	-0.927194	0.000104584	6.58e-06
SUB1^1128|rs871135	1128	SUB1	Activated RNA polymerase II transcriptional coactivator p15	rs871135	Yes	Unclassified	Ref	Quantitative	0.675455	-0.561452	0.00128327	0.00646224
HSPE1^1166|rs871135	1166	HSPE1	10 kDa heat shock protein, mitochondrial	rs871135	No	NA	Alt	Quantitative	-1.899	0.815575	5.64e-15	1.13e-05
CNBP^1180|rs871135	1180	CNBP		rs871135	Yes	Unclassified	Ref	Quantitative	0.836813	-0.7331	6.74e-05	0.000370318
PURA^1233|rs871135	1233	PURA	Transcriptional activator protein Pur-alpha	rs871135	Yes	PUR	Ref	Qualitative	3.402	-0.76026	1.08e-58	0.000221777
TERF2^1382|rs871135	1382	TERF2	Telomeric repeat-binding factor 2	rs871135	No	NA	Ref	Qualitative	1.8143	-2.5931	6.59e-18	1.43e-36
RAB11B;RAB11A^1392|rs871135	1392	RAB11B;RAB11A	Ras-related protein Rab-11B;Ras-related protein Rab-11A	rs871135	No	NA	Ref	Qualitative	2.893	-3.208	5.95e-43	4.62e-55
DDB1^1398|rs871135	1398	DDB1	DNA damage-binding protein 1	rs871135	No	NA	Ref	Quantitative	0.939828	-0.839364	7.69e-06	4.53e-05
DNAJC9^1643|rs871135	1643	DNAJC9	DnaJ homolog subfamily C member 9	rs871135	No	NA	Ref	Qualitative	1.3471	-2.9614	1.5e-10	3.53e-47
DDB2^1648|rs871135	1648	DDB2	DNA damage-binding protein 2	rs871135	No	NA	Ref	Quantitative	1.02744	-0.956851	1.01e-06	3.3e-06
PURB^1737|rs871135	1737	PURB	Transcriptional activator protein Pur-beta	rs871135	Yes	PUR	Ref	Quantitative	0.783331	-0.663785	0.000190407	0.00127132
TCF7L2^1912|rs871135	1912	TCF7L2	Transcription factor 7-like 2	rs871135	Yes	HMG LEF	Alt	Qualitative	-3.2069	2.4832	8.63e-40	1.43e-40
NFIA^64|rs9462210	64	NFIA	Nuclear factor 1;Nuclear factor 1 A-type	rs9462210	Yes	CTF/NF-I	Alt	Quantitative	-0.920926	0.877587	6.67e-07	0.00350583
SMARCE1^91|rs9462210	91	SMARCE1	SWI/SNF-related matrix-associated actin-dependent regulator of chromatin subfamily E member 1	rs9462210	Yes	HMG box	Ref	Qualitative	1.1943	-1.328	1.99e-11	5.02e-11
ZNF384^518|rs9462210	518	ZNF384	Zinc finger protein 384	rs9462210	Yes	C2H2 Kruepel	Alt	Qualitative	-2.4526	1.4572	2.07e-40	9.39e-07
ENY2^541|rs9462210	541	ENY2	Enhancer of yellow 2 transcription factor homolog	rs9462210	Yes	Unclassified	Alt	Qualitative	-2.2065	3.1328	5.18e-33	1.92e-26
KLF12^565|rs9462210	565	KLF12	Krueppel-like factor 12	rs9462210	Yes	C2H2 SP1	Ref	Qualitative	1.2299	-1.9394	5.01e-12	1.43e-21
ALDOA^599|rs9462210	599	ALDOA	Fructose-bisphosphate aldolase A;Fructose-bisphosphate aldolase	rs9462210	No	NA	Alt	Quantitative	-0.760602	1.18409	4.17e-05	7.22e-05
ATP5B^831|rs9462210	831	ATP5B	ATP synthase subunit beta, mitochondrial;ATP synthase subunit beta	rs9462210	No	NA	Alt	Quantitative	-0.501096	1.03576	0.00724415	0.000538005
ENO1^834|rs9462210	834	ENO1	Alpha-enolase	rs9462210	Yes	ZXD	Alt	Quantitative	-0.885393	1.18269	1.78e-06	7.37e-05
PFN1^843|rs9462210	843	PFN1	Profilin-1	rs9462210	No	NA	Alt	Quantitative	-0.870466	1.10883	2.65e-06	0.000206252
NFIC^852|rs9462210	852	NFIC	Nuclear factor 1 C-type;Nuclear factor 1	rs9462210	Yes	CTF/NF-I	Alt	Quantitative	-0.980198	0.836651	1.2e-07	0.00544675
TXN^870|rs9462210	870	TXN	Thioredoxin	rs9462210	No	NA	Ref	Quantitative	0.626766	-0.760406	0.000399655	0.000136817
CKMT1A^892|rs9462210	892	CKMT1A	Creatine kinase U-type, mitochondrial	rs9462210	No	NA	Alt	Quantitative	-0.689939	0.96266	0.000204518	0.00132373
S100P^987|rs9462210	987	S100P	Protein S100-P	rs9462210	No	NA	Alt	Quantitative	-0.836785	1.12439	6.4e-06	0.000166857
RFC4^1020|rs9462210	1020	RFC4	Replication factor C subunit 4	rs9462210	No	NA	Ref	Qualitative	2.4412	-1.9935	1.67e-42	1.1e-22
MDH2^1045|rs9462210	1045	MDH2	Malate dehydrogenase, mitochondrial;Malate dehydrogenase	rs9462210	No	NA	Alt	Quantitative	-0.607573	1.39408	0.0010946	2.76e-06
RECQL^1072|rs9462210	1072	RECQL	ATP-dependent DNA helicase Q1	rs9462210	No	NA	Ref	Quantitative	0.857981	-0.731446	1.36e-06	0.00023953
HSPE1^1166|rs9462210	1166	HSPE1	10 kDa heat shock protein, mitochondrial	rs9462210	No	NA	Alt	Quantitative	-0.632853	1.18415	0.000667428	7.21e-05
PPIA^1191|rs9462210	1191	PPIA	Peptidyl-prolyl cis-trans isomerase A;Peptidyl-prolyl cis-trans isomerase	rs9462210	No	NA	Alt	Quantitative	-0.656103	1.00763	0.000416842	0.000766153
NFIB^1467|rs9462210	1467	NFIB	Nuclear factor 1	rs9462210	Yes	CTF/NF-I	Alt	Quantitative	-1.10278	0.796681	2.51e-09	0.00822967
CXXC1^1968|rs9462210	1968	CXXC1	CpG-binding protein	rs9462210	No	NA	Ref	Quantitative	0.541416	-0.631265	0.0021832	0.00143923
CGGBP1^1996|rs9462210	1996	CGGBP1	CGG triplet repeat-binding protein 1	rs9462210	No	NA	Ref	Quantitative	1.58962	-1.72623	4.99e-19	1.82e-17
TEAD1^576|rs9806137	576	TEAD1	Transcriptional enhancer factor TEF-1	rs9806137	Yes	TEAD	Ref	Qualitative	4.0834	-4.8975	2.6e-21	1.5e-126
HSPA6;HSPA7^926|rs9806137	926	HSPA6;HSPA7	Heat shock 70 kDa protein 6;Putative heat shock 70 kDa protein 7	rs9806137	No	NA	Ref	Qualitative	4.534	-1.5489	6.02e-26	5.24e-14
YAP1^1075|rs9806137	1075	YAP1	Yorkie homolog	rs9806137	Yes	Unclassified	Ref	Qualitative	2.5439	-3.2693	4.41e-09	2.69e-57
SAMD1^1506|rs9806137	1506	SAMD1	Atherin	rs9806137	No	NA	Alt	Qualitative	-1.6668	1.2935	8.7e-09	3.99e-07
TEAD3^1760|rs9806137	1760	TEAD3	Transcriptional enhancer factor TEF-5	rs9806137	Yes	TEAD	Ref	Quantitative	2.7768	-2.14624	1.42e-10	1.43e-25
SMARCAL1^1957|rs9806137	1957	SMARCAL1	SWI/SNF-related matrix-associated actin-dependent regulator of chromatin subfamily A-like protein 1	rs9806137	Yes	Unclassified	Ref	Quantitative	1.87822	-1.26212	1.65e-05	9.3e-10
HADHB^157|rs9929218	157	HADHB	Trifunctional enzyme subunit beta, mitochondrial;3-ketoacyl-CoA thiolase	rs9929218	No	NA	Alt	Quantitative	-0.814235	0.698041	5.1e-05	8.58e-05
MUTYH^287|rs9929218	287	MUTYH	A/G-specific adenine DNA glycosylase	rs9929218	No	NA	Ref	Quantitative	0.680594	-0.483622	3.06e-05	0.00546545
MPG;PIG16^555|rs9929218	555	MPG;PIG16	DNA-3-methyladenine glycosylase	rs9929218	No	NA	Alt	Quantitative	-1.05301	1.04005	1.36e-07	4.5e-09
OGT^683|rs9929218	683	OGT	UDP-N-acetylglucosamine--peptide N-acetylglucosaminyltransferase 110 kDa subunit	rs9929218	No	NA	Ref	Qualitative	2.0762	-1.14286	1.24e-35	6.59e-11
MBD4^777|rs9929218	777	MBD4	Methyl-CpG-binding domain protein 4	rs9929218	Yes	Unclassified	Ref	Quantitative	1.14893	-1.63918	3.63e-12	8.45e-21
UBTF^930|rs9929218	930	UBTF	Nucleolar transcription factor 1	rs9929218	Yes	HMG box	Alt	Quantitative	-0.924372	1.00447	3.96e-06	1.49e-08
HADHA^1048|rs9929218	1048	HADHA	Trifunctional enzyme subunit alpha, mitochondrial;Long-chain enoyl-CoA hydratase;Long chain 3-hydroxyacyl-CoA dehydrogenase	rs9929218	No	NA	Alt	Quantitative	-0.826207	0.801241	3.92e-05	6.42e-06
SUB1^1128|rs9929218	1128	SUB1	Activated RNA polymerase II transcriptional coactivator p15	rs9929218	Yes	Unclassified	Alt	Quantitative	-1.21521	1.27196	1.07e-09	7.07e-13
HSPE1^1166|rs9929218	1166	HSPE1	10 kDa heat shock protein, mitochondrial	rs9929218	No	NA	Ref	Quantitative	0.575119	-0.477	0.000396829	0.00613347
YWHAE^1174|rs9929218	1174	YWHAE	14-3-3 protein epsilon	rs9929218	No	NA	Ref	Qualitative	2.0318	-2.4532	3.28e-34	1.9e-44
CNBP^1180|rs9929218	1180	CNBP		rs9929218	Yes	Unclassified	Ref	Quantitative	1.49927	-1.55758	1.68e-19	6.14e-19
TFAM^1231|rs9929218	1231	TFAM	Transcription factor A, mitochondrial	rs9929218	Yes	HMG box	Alt	Quantitative	-0.796385	0.583327	7.5e-05	0.00104622
TFAP4^1243|rs9929218	1243	TFAP4	Transcription factor AP-4	rs9929218	Yes	bHLH	Alt	Qualitative	-1.4291	1.66166	6.41e-13	6.27e-21
CPSF1^1274|rs9929218	1274	CPSF1	Cleavage and polyadenylation specificity factor subunit 1	rs9929218	No	NA	Ref	Quantitative	0.613249	-0.454901	0.000164104	0.00892775
PGAM5^1713|rs9929218	1713	PGAM5	Serine/threonine-protein phosphatase PGAM5, mitochondrial	rs9929218	No	NA	Alt	Qualitative	-1.3385	1.1794	1.71e-11	2.85e-11
C20orf72^1779|rs9929218	1779	C20orf72	Uncharacterized protein C20orf72	rs9929218	No	NA	Alt	Quantitative	-1.19429	0.935535	2.07e-09	1.34e-07
RRBP1^1974|rs9929218	1974	RRBP1	Ribosome-binding protein 1	rs9929218	No	NA	Alt	Quantitative	-0.666301	1.11676	0.000983228	2.99e-10
