# Supplementary material for: The non-coding variant rs1800734 enhances DCLK3 expression through long-range interaction and promotes colorectal cancer progression
Source: Nat Commun. 2017 Feb 14;8:14418. doi: 10.1038/ncomms14418 (PMC5316867; doi:10.1038/ncomms14418)
Supplement: Supplementary Data 3 — A list of transcription factors (TFs) and RNA binding proteins. [file ncomms14418-s4.xlsx]

## Sheet: Supplementary_Data_3
Supplementary Data 3. A list of transcription factors (TFs) and RNA binding proteins
Genes	Category	TF family (Saeed et al., science, 2014)		Note
ACTL6A	TF	Unclassified (1)		(1) "Unclassified" TFs are those which were not included in Saeed et al., science, 2014.
ADNP	TF	C2H2 Kruepel homeobox
ADNP2	TF	C2H2 Kruepel
AEBP2	TF	C2H2 AEBP2/jing
AFF1	TF	Unclassified
AFF2	TF	Unclassified
AFF3	TF	Unclassified
AFF4	TF	Unclassified
AHR	TF	bHLH
AHRR	TF	bHLH
AIRE	TF	SAND
ALX1	TF	homeo PAIRED
ALX3	TF	homeo PAIRED
ALX4	TF	homeo PAIRED
ANHX	TF	homeo
APEX1	TF	Unclassified
APEX2	TF	Unclassified
APOL2	TF	Unclassified
AR	TF	Nuclear hormone receptor
ARGFX	TF	homeo PAIRED
ARID2	TF	Unclassified
ARID3A	TF	Unclassified
ARID3B	TF	Unclassified
ARNT	TF	bHLH
ARNT2	TF	bHLH
ARNTL	TF	bHLH
ARNTL2	TF	bHLH
ARX	TF	homeo PAIRED BIC
ASCL1	TF	bHLH
ASCL2	TF	bHLH
ASCL3	TF	bHLH
ASCL4	TF	bHLH
ASCL5	TF	bHLH
ATF1	TF	BZIP , ATF
ATF2	TF	BZIP , ATF
ATF3	TF	BZIP , ATF
ATF4	TF	BZIP
ATF5	TF	BZIP
ATF6	TF	BZIP , ATF
ATF6B	TF	BZIP , ATF
ATF7	TF	BZIP
ATMIN	TF	C2H2
ATOH1	TF	bHLH
ATOH7	TF	bHLH
ATOH8	TF	bHLH
ATRX	TF	GATA
BACH1	TF	BZIP , CNC
BACH2	TF	BZIP , CNC
BARHL1	TF	homeo BAR
BARHL2	TF	homeo BAR
BARX1	TF	homeo BAR
BARX2	TF	homeo BAR
BATF	TF	BZIP
BATF2	TF	BZIP
BATF3	TF	BZIP
BAZ1A	TF	Unclassified
BAZ2A	TF	Unclassified
BAZ2B	TF	Unclassified
BBX	TF	HMG box
BCL11A	TF	Unclassified
BCL11B	TF	Unclassified
BCL6	TF	BCL6
BCL6B	TF	BCL6
BDP1	TF	Unclassified
BHLHA15	TF	bHLH
BHLHA9	TF	bHLH
BHLHE22	TF	bHLH
BHLHE23	TF	bHLH
BHLHE40	TF	bHLH
BHLHE41	TF	bHLH
BNC1	TF	C2H2
BNC2	TF	C2H2
BPTF	TF	Unclassified
BSX	TF	homeobox Distal-less
CAMTA1	TF	Unclassified
CAMTA2	TF	Unclassified
CARF	TF	ZXD
CARHSP1	TF	CSD
CASZ1	TF	C2H2
CBFB	TF	CBFB
CC2D1A	TF	CC2D1
CC2D1B	TF	CC2D1
CDC5L	TF	MYB-HTH
CDK9	TF	Unclassified
CDX1	TF	homeo CDX
CDX2	TF	homeo CDX
CDX4	TF	homeo CDX
CEBPA	TF	BZIP , C/EBP
CEBPB	TF	BZIP , C/EBP
CEBPD	TF	BZIP , C/EBP
CEBPE	TF	BZIP , C/EBP
CEBPG	TF	BZIP , C/EBP
CENPB	TF	CENPB
CERS2	TF	homeo ceramide
CERS3	TF	homeo ceramide
CERS4	TF	homeo ceramide
CERS5	TF	homeo ceramide
CERS6	TF	homeo ceramide
CHURC1	TF	Unclassified
CIC	TF	HMG box
CLOCK	TF	bHLH
CNBP	TF	Unclassified
CNOT1	TF	Unclassified
CREB1	TF	BZIP
CREB3	TF	BZIP , ATF
CREB3L1	TF	BZIP , ATF
CREB3L2	TF	BZIP , ATF
CREB3L3	TF	BZIP , ATF
CREB3L4	TF	BZIP , ATF
CREB5	TF	BZIP
CREBBP	TF	Unclassified
CREBL2	TF	BZIP , ATF
CREBRF	TF	BZIP , CREBRF
CREBZF	TF	BZIP , ATF
CREM	TF	BZIP
CRX	TF	homeo PAIRED
CSDC2	TF	CSD
CSDE1	TF	CSD
CSRNP1	TF	AXUD
CSRNP2	TF	AXUD
CSRNP3	TF	AXUD
CTCF	TF	CTCF zinc-finger
CTCFL	TF	CTCF zinc-finger
CTNNB1	TF	Beta-catenin
CTNND1	TF	Beta-catenin
CUX1	TF	homeo cut
CUX2	TF	homeo cut
DACH1	TF	DACH
DACH2	TF	DACH
DBP	TF	BZIP , PAR
DBX1	TF	homeo H2.0
DBX2	TF	homeo H2.0
DDIT3	TF	BZIP
DDX1	TF	Unclassified
DDX17	TF	Unclassified
DEAF1	TF	SAND
DHX9	TF	Unclassified
DLX1	TF	homeobox Distal-less
DLX2	TF	homeobox Distal-less
DLX3	TF	homeobox Distal-less
DLX4	TF	homeobox Distal-less
DLX5	TF	homeobox Distal-less
DLX6	TF	homeobox Distal-less
DMBX1	TF	homeo PAIRED
DMRT1	TF	Unclassified
DMRT2	TF	DMRT
DMRT3	TF	DMRT
DMRTA1	TF	DMRT
DMRTA2	TF	DMRT
DMRTB1	TF	DMRT
DMRTC2	TF	DMRT
DMTF1	TF	MYB-HTH
DNAJC21	TF	Unclassified
DNMT3A	TF	GATA
DNMT3B	TF	GATA
DNMT3L	TF	GATA
DPF2	TF	Unclassified
DPRX	TF	homeo PAIRED
DRGX	TF	homeo PAIRED
DUX1	TF	homeo PAIRED
DUX2	TF	homeo PAIRED
DUX3	TF	homeo PAIRED
DUX4	TF	homeo PAIRED
DUX4L2	TF	homeo 2x
DUX4L3	TF	homeo 2x
DUX4L4	TF	homeo 2x
DUX4L5	TF	homeo 2x
DUX4L6	TF	homeo 2x
DUX4L7	TF	homeo 2x
DUX4L9	TF	homeo 2x
DUX5	TF	homeo PAIRED
DUXA	TF	homeo PAIRED
DZIP1	TF	Unclassified
DZIP1L	TF	Unclassified
E2F1	TF	E2F/DP
E2F2	TF	E2F/DP
E2F3	TF	E2F/DP
E2F4	TF	E2F/DP
E2F5	TF	E2F/DP
E2F6	TF	E2F/DP
E2F7	TF	E2F/DP
E2F8	TF	E2F/DP
E4F1	TF	C2H2
EBF1	TF	EBF
EBF2	TF	EBF
EBF3	TF	EBF
EBF4	TF	EBF
ECD	TF	Unclassified
EDF1	TF	Unclassified
EGR1	TF	C2H2 EGR
EGR2	TF	C2H2 EGR
EGR3	TF	C2H2 EGR
EGR4	TF	C2H2 EGR
EHF	TF	ETS
ELF1	TF	ETS
ELF2	TF	ETS
ELF3	TF	ETS
ELF4	TF	ETS
ELF5	TF	ETS
ELK1	TF	ETS
ELK3	TF	ETS
ELK4	TF	ETS
EMX1	TF	homeobox EMX
EMX2	TF	homeobox EMX
EN1	TF	homeo EN
EN2	TF	homeo EN
ENO1	TF	ZXD
ENY2	TF	Unclassified
EOMES	TF	T-box
EP300	TF	Unclassified
EPAS1	TF	bHLH
ERCC3	TF	Unclassified
ERF	TF	ETS
ERG	TF	ETS
ERI2	TF	Unclassified
ESR1	TF	Nuclear hormone receptor
ESR2	TF	Nuclear hormone receptor
ESRRA	TF	Nuclear hormone receptor
ESRRB	TF	Nuclear hormone receptor
ESRRG	TF	Nuclear hormone receptor
ESX1	TF	homeo ESX
ETS1	TF	ETS
ETS2	TF	ETS
ETV1	TF	ETS
ETV2	TF	ETS
ETV3	TF	ETS
ETV3L	TF	ETS
ETV4	TF	ETS
ETV5	TF	ETS
ETV6	TF	ETS
ETV7	TF	ETS
EVX1	TF	homeo EVX
EVX2	TF	homeo EVX
FAM170A	TF	FAM170
FARSA	TF	Unclassified
FBXO41	TF	Unclassified
FERD3L	TF	bHLH
FEV	TF	ETS
FEZF1	TF	C2H2 Kruepel
FEZF2	TF	C2H2 Kruepel
FIGLA	TF	bHLH
FIZ1	TF	C2H2
FLI1	TF	ETS
FOS	TF	BZIP , Fos
FOSB	TF	BZIP , Fos
FOSL1	TF	BZIP , Fos
FOSL2	TF	BZIP , Fos
FOXA1	TF	Forkhead
FOXA2	TF	Forkhead
FOXA3	TF	Forkhead
FOXB1	TF	Forkhead
FOXB2	TF	Forkhead
FOXC1	TF	Forkhead
FOXC2	TF	Forkhead
FOXD1	TF	Forkhead
FOXD2	TF	Forkhead
FOXD3	TF	Forkhead
FOXD4	TF	Forkhead
FOXD4L1	TF	Forkhead
FOXD4L2	TF	Forkhead
FOXD4L3	TF	Forkhead
FOXD4L4	TF	Forkhead
FOXD4L5	TF	Forkhead
FOXD4L6	TF	Forkhead
FOXE1	TF	Forkhead
FOXE3	TF	Forkhead
FOXF1	TF	Forkhead
FOXF2	TF	Forkhead
FOXG1	TF	Forkhead
FOXH1	TF	Forkhead
FOXI1	TF	Forkhead
FOXI2	TF	Forkhead
FOXI3	TF	Forkhead
FOXJ1	TF	Forkhead
FOXJ2	TF	Forkhead
FOXJ3	TF	Forkhead
FOXK1	TF	Forkhead
FOXK2	TF	Forkhead
FOXL1	TF	Forkhead
FOXL2	TF	Forkhead
FOXM1	TF	Forkhead
FOXN1	TF	Forkhead
FOXN2	TF	Forkhead
FOXN3	TF	Forkhead
FOXN4	TF	Forkhead
FOXO1	TF	Forkhead
FOXO3	TF	Forkhead
FOXO4	TF	Forkhead
FOXO6	TF	Forkhead
FOXP1	TF	Forkhead
FOXP2	TF	Forkhead
FOXP3	TF	Forkhead
FOXP4	TF	Forkhead
FOXQ1	TF	Forkhead
FOXR1	TF	Forkhead
FOXR2	TF	Forkhead
FOXS1	TF	Forkhead
FUBP1	TF	Unclassified
GABPA	TF	ETS
GABPB1	TF	Unclassified
GATA1	TF	GATA
GATA2	TF	GATA
GATA3	TF	GATA
GATA4	TF	GATA
GATA5	TF	GATA
GATA6	TF	GATA
GATAD1	TF	GATA
GATAD2A	TF	GATA
GATAD2B	TF	GATA
GBX1	TF	homeo GBX
GBX2	TF	homeo GBX
GCFC2	TF	GCF
GCM1	TF	GCM
GCM2	TF	GCM
GFI1	TF	GFI C2H2
GFI1B	TF	GFI C2H2
GLI1	TF	C2H2 GLI
GLI2	TF	C2H2 GLI
GLI3	TF	C2H2 GLI
GLI4	TF	C2H2 Kruepel
GLIS1	TF	C2H2 GLI
GLIS2	TF	C2H2 GLI
GLIS3	TF	C2H2 GLI
GMEB1	TF	SAND
GMEB2	TF	SAND
GPBP1	TF	Vasculin family
GPBP1L1	TF	Vasculin family
GRHL1	TF	CP2
GRHL2	TF	CP2
GRHL3	TF	CP2
GSC	TF	homeo PAIRED BIC
GSC2	TF	homeo PAIRED BIC
GSX1	TF	homeo ANTP
GSX2	TF	homeo ANTP
GTF2I	TF	Unclassified
GTF2IRD1	TF	Unclassified
GTF3A	TF	Unclassified
GTF3C1	TF	Unclassified
GTF3C2	TF	Unclassified
GTF3C3	TF	Unclassified
GTF3C4	TF	Unclassified
GTF3C5	TF	Unclassified
GZF1	TF	C2H2 Kruepel
HAND1	TF	bHLH
HAND2	TF	bHLH
HBP1	TF	HMG box
HDAC1	TF	Unclassified
HDAC2	TF	Unclassified
HDAC3	TF	Unclassified
HDAC6	TF	Unclassified
HDAC8	TF	Unclassified
HDX	TF	homeo
HELT	TF	bHLH
HES1	TF	bHLH
HES2	TF	bHLH
HES3	TF	bHLH
HES4	TF	bHLH
HES5	TF	bHLH
HES6	TF	bHLH
HES7	TF	bHLH
HESX1	TF	homeo
HEY1	TF	bHLH
HEY2	TF	bHLH
HEYL	TF	bHLH
HHEX	TF	homeo
HIC1	TF	C2H2 Kruepel
HIC2	TF	C2H2 Kruepel
HIF1A	TF	bHLH
HIF3A	TF	bHLH
HINFP	TF	HINFP
HIVEP1	TF	C2H2
HIVEP2	TF	C2H2
HIVEP3	TF	C2H2
HKR1	TF	C2H2 Kruepel KRAB
HLF	TF	BZIP , PAR
HLX	TF	homeo H2.0
HMBOX1	TF	homeo
HMG20A	TF	HMG box
HMG20B	TF	HMG box
HMG3M	TF	HMG box
HMGA1	TF	HMGA
HMGA2	TF	HMGA
HMGB1	TF	HMG box
HMGB1P1	TF	HMG box
HMGB2	TF	HMG box
HMGB3	TF	HMG box
HMGB4	TF	HMG box
HMGXB3	TF	HMG box
HMGXB4	TF	HMG box
HMOX2	TF	Unclassified
HMX1	TF	homeo HMX
HMX2	TF	homeo HMX
HMX3	TF	homeo HMX
HNF1A	TF	homeo HNF1
HNF1B	TF	homeo HNF2
HNF4A	TF	Nuclear hormone receptor
HNF4G	TF	Nuclear hormone receptor
HOMEZ	TF	homeo LZ
HOPX	TF	homeo
HOXA1	TF	homeo ANTP LAB
HOXA10	TF	homeo Abd-B
HOXA11	TF	homeo Abd-B
HOXA13	TF	homeo Abd-B
HOXA2	TF	homeo ANTP PRO
HOXA3	TF	homeo ANTP
HOXA4	TF	homeo ANTP DEF
HOXA5	TF	homeo ANTP
HOXA6	TF	homeo ANTP
HOXA7	TF	homeo ANTP
HOXA9	TF	homeo Abd-B
HOXB1	TF	homeo ANTP LAB
HOXB13	TF	homeo Abd-B
HOXB2	TF	homeo ANTP PRO
HOXB3	TF	homeo ANTP
HOXB4	TF	homeo ANTP DEF
HOXB5	TF	homeo ANTP
HOXB6	TF	homeo ANTP
HOXB7	TF	homeo ANTP
HOXB8	TF	homeo ANTP
HOXB9	TF	homeo Abd-B
HOXC10	TF	homeo Abd-B
HOXC11	TF	homeo Abd-B
HOXC12	TF	homeo Abd-B
HOXC13	TF	homeo Abd-B
HOXC4	TF	homeo ANTP DEF
HOXC5	TF	homeo ANTP
HOXC6	TF	homeo ANTP
HOXC8	TF	homeo ANTP
HOXC9	TF	homeo Abd-B
HOXD1	TF	homeo ANTP LAB
HOXD10	TF	homeo Abd-B
HOXD11	TF	homeo Abd-B
HOXD12	TF	homeo Abd-B
HOXD13	TF	homeo Abd-B
HOXD3	TF	homeo ANTP
HOXD4	TF	homeo ANTP DEF
HOXD8	TF	homeo ANTP
HOXD9	TF	homeo Abd-B
HSF1	TF	HSF
HSF2	TF	HSF
HSF4	TF	HSF
HSF5	TF	HSF
HSFX1	TF	HSF
HSFX2	TF	HSF
HSFY1	TF	HSF
HSFY2	TF	Unclassified
ID1	TF	bHLH
ID2	TF	bHLH
ID3	TF	bHLH
ID4	TF	bHLH
IKZF1	TF	Ikaros C2H2
IKZF2	TF	Ikaros C2H2
IKZF3	TF	Ikaros C2H2
IKZF4	TF	Ikaros C2H2
IKZF5	TF	Ikaros C2H2
INSM1	TF	C2H2
INSM2	TF	C2H2
IRF1	TF	IRF
IRF2	TF	IRF
IRF3	TF	IRF
IRF4	TF	IRF
IRF5	TF	IRF
IRF6	TF	IRF
IRF7	TF	IRF
IRF8	TF	IRF
IRF9	TF	IRF
IRX1	TF	homeoTALE/IRO
IRX2	TF	homeoTALE/IRO
IRX3	TF	homeoTALE/IRO
IRX4	TF	homeoTALE/IRO
IRX5	TF	homeoTALE/IRO
IRX6	TF	homeoTALE/IRO
ISL1	TF	homeo LIM
ISL2	TF	homeo LIM
ISX	TF	homeo LIM
JARID2	TF	Unclassified
JAZF1	TF	C2H2
JDP2	TF	BZIP , ATF
JUN	TF	BZIP , Jun
JUNB	TF	BZIP , Jun
JUND	TF	BZIP , Jun
JUP	TF	Beta-catenin
KAT7	TF	Unclassified
KDM1A	TF	Unclassified
KDM1B	TF	Unclassified
KDM2A	TF	Unclassified
KDM2B	TF	Unclassified
KDM3A	TF	Unclassified
KDM3B	TF	Unclassified
KDM4A	TF	Unclassified
KDM4B	TF	Unclassified
KDM4C	TF	Unclassified
KDM5A	TF	Unclassified
KDM5B	TF	Unclassified
KDM5C	TF	Unclassified
KDM5D	TF	Unclassified
KDM6A	TF	Unclassified
KIAA2018	TF	bHLH
KLF1	TF	C2H2 Kruepel
KLF10	TF	C2H2 SP1
KLF11	TF	C2H2 SP1
KLF12	TF	C2H2 SP1
KLF13	TF	C2H2 SP1
KLF14	TF	C2H2 SP1
KLF15	TF	C2H2 SP1
KLF16	TF	C2H2 SP1
KLF17	TF	C2H2 SP1
KLF2	TF	C2H2 Kruepel
KLF3	TF	C2H2 Kruepel
KLF4	TF	C2H2 Kruepel
KLF5	TF	C2H2 Kruepel
KLF6	TF	C2H2 Kruepel
KLF7	TF	C2H2 Kruepel
KLF8	TF	C2H2 SP1
KLF9	TF	C2H2 SP1
KRBA2	TF	KRAB
KRBOX1	TF	KRAB
KRBOX4	TF	KRAB
L3MBTL1	TF	Unclassified
L3MBTL3	TF	Unclassified
L3MBTL4	TF	Unclassified
LBX1	TF	homeo LBX
LBX2	TF	homeo LBX
LCOR	TF	Unclassified
LCORL	TF	Unclassified
LEF1	TF	HMG LEF
LEUTX	TF	homeo PAIRED
LHX1	TF	homeo LIM
LHX2	TF	homeo LIM
LHX3	TF	homeo LIM
LHX4	TF	homeo LIM
LHX5	TF	homeo LIM
LHX6	TF	homeo LIM
LHX8	TF	homeo LIM
LHX9	TF	homeo LIM
LIN28A	TF	CSD
LIN28B	TF	CSD
LMO3	TF	LIM
LMO4	TF	LIM
LMX1A	TF	homeo LIM
LMX1B	TF	homeo LIM
LYL1	TF	bHLH
LZTR1	TF	Unclassified
LZTS1	TF	Unclassified
LZTS2	TF	Unclassified
LZTS3	TF	Unclassified
MAEL	TF	HMG box
MAF	TF	BZIP , Maf
MAFA	TF	BZIP , Maf
MAFB	TF	BZIP , Maf
MAFF	TF	BZIP , Maf
MAFG	TF	BZIP , Maf
MAFK	TF	BZIP , Maf
MAX	TF	bHLH
MAZ	TF	C2H2
MBD1	TF	Unclassified
MBD2	TF	Unclassified
MBD3	TF	Unclassified
MBD4	TF	Unclassified
MBD6	TF	Unclassified
MECOM	TF	C2H2
MECP2	TF	Unclassified
MED1	TF	Unclassified
MEF2A	TF	MADS
MEF2B	TF	MADS
MEF2C	TF	MADS
MEF2D	TF	MADS
MEIS1	TF	homeo TALE/MEIS
MEIS2	TF	homeo TALE/MEIS
MEIS3	TF	homeo TALE/MEIS
MEIS3P1	TF	homeo TALE/MEIS
MEIS3P2	TF	homeo TALE/MEIS
MEOX1	TF	homeo
MEOX2	TF	homeo
MESP1	TF	bHLH
MESP2	TF	bHLH
MGA	TF	T-box
MIER1	TF	MIER
MIER2	TF	MIER
MIER3	TF	MIER
MITF	TF	bHLH
MIXL1	TF	homeo PAIRED
MKX	TF	homeoTALE/IRO
MLX	TF	bHLH
MLXIP	TF	bHLH
MLXIPL	TF	bHLH
MNT	TF	bHLH
MNX1	TF	homeo
MRPL28	TF	Unclassified
MSC	TF	bHLH
MSGN1	TF	bHLH
MSX1	TF	homeo HMX
MSX2	TF	homeo HMX
MTA1	TF	GATA
MTA2	TF	GATA
MTA3	TF	GATA
MTDH	TF	Unclassified
MTERF	TF	MTERF
MTERFD1	TF	MTERF
MTERFD2	TF	MTERF
MTERFD3	TF	MTERF
MTF1	TF	C2H2
MXD1	TF	bHLH
MXD3	TF	bHLH
MXD4	TF	bHLH
MXI1	TF	bHLH
MYB	TF	MYB-HTH
MYBL1	TF	MYB-HTH
MYBL2	TF	MYB-HTH
MYC	TF	bHLH
MYCL	TF	Unclassified
MYCL1	TF	bHLH
MYCL1P1	TF	bHLH
MYCN	TF	bHLH
MYF5	TF	bHLH
MYF6	TF	bHLH
MYNN	TF	C2H2 Kruepel
MYOD1	TF	bHLH
MYOG	TF	bHLH
MYPOP	TF	MYB-like
MYRF	TF	MRF NDT80
MYRFL	TF	MRF NDT80
MYT1	TF	Unclassified
MYT1L	TF	Unclassified
MZF1	TF	C2H2 Kruepel
N4BP3	TF	Unclassified
NACC2	TF	RBB
NANOG	TF	homeo NANOG
NANOGNB	TF	homeo
NANOGP1	TF	homeo NANOG
NANOGP8	TF	homeo NANOG
NCOA1	TF	bHLH
NCOA2	TF	bHLH
NCOA3	TF	bHLH
NCOR1	TF	Unclassified
NCOR2	TF	Unclassified
NEIL3	TF	Unclassified
NEUROD1	TF	bHLH
NEUROD2	TF	bHLH
NEUROD4	TF	bHLH
NEUROD6	TF	bHLH
NEUROG1	TF	bHLH
NEUROG2	TF	bHLH
NEUROG3	TF	bHLH
NFAT5	TF	RHD
NFATC1	TF	RHD
NFATC2	TF	RHD
NFATC3	TF	RHD
NFATC4	TF	RHD
NFE2	TF	BZIP , CNC
NFE2L1	TF	BZIP , CNC
NFE2L2	TF	BZIP , CNC
NFE2L3	TF	BZIP , CNC
NFIA	TF	CTF/NF-I
NFIB	TF	CTF/NF-I
NFIC	TF	CTF/NF-I
NFIL3	TF	BZIP , NFIL3
NFIX	TF	CTF/NF-I
NFKB1	TF	RHD
NFKB2	TF	RHD
NFX1	TF	NFX1
NFXL1	TF	NFX1
NFYA	TF	NFY
NFYB	TF	NFY
NFYC	TF	NFY
NHLH1	TF	bHLH
NHLH2	TF	bHLH
NKX1-1	TF	homeo NK-1
NKX1-2	TF	homeo NK-1
NKX2-1	TF	homeo NK2
NKX2-2	TF	homeo NK2
NKX2-3	TF	homeo NK2
NKX2-4	TF	homeo NK2
NKX2-5	TF	homeo NK2
NKX2-6	TF	homeo NK2
NKX2-8	TF	homeo NK2
NKX3-1	TF	homeo NK3
NKX3-2	TF	homeo NK3
NKX6-1	TF	homeo NK6
NKX6-2	TF	homeo NK6
NKX6-3	TF	homeo NK6
NOBOX	TF	homeo
NOTCH1	TF	NOTCH
NOTO	TF	homeo
NPAS1	TF	bHLH
NPAS2	TF	bHLH
NPAS3	TF	bHLH
NPAS4	TF	bHLH
NPAT	TF	NPAT
NPM1	TF	Unclassified
NR0B1	TF	Nuclear hormone receptor
NR0B2	TF	Nuclear hormone receptor
NR1D1	TF	Nuclear hormone receptor
NR1D2	TF	Nuclear hormone receptor
NR1H2	TF	Nuclear hormone receptor
NR1H3	TF	Nuclear hormone receptor
NR1H4	TF	Nuclear hormone receptor
NR1I2	TF	Nuclear hormone receptor
NR1I3	TF	Nuclear hormone receptor
NR2C1	TF	Nuclear hormone receptor
NR2C2	TF	Nuclear hormone receptor
NR2E1	TF	Nuclear hormone receptor
NR2E3	TF	Nuclear hormone receptor
NR2F1	TF	Nuclear hormone receptor
NR2F2	TF	Nuclear hormone receptor
NR2F6	TF	Nuclear hormone receptor
NR3C1	TF	Nuclear hormone receptor
NR3C2	TF	Nuclear hormone receptor
NR4A1	TF	Nuclear hormone receptor
NR4A2	TF	Nuclear hormone receptor
NR4A3	TF	Nuclear hormone receptor
NR5A1	TF	Nuclear hormone receptor
NR5A2	TF	Nuclear hormone receptor
NR6A1	TF	Nuclear hormone receptor
NRF1	TF	NRF1/Ewg
NRL	TF	BZIP
NUFIP1	TF	C2H2
OLIG1	TF	bHLH
OLIG2	TF	bHLH
OLIG3	TF	bHLH
ONECUT1	TF	homeo cut
ONECUT2	TF	homeo cut
ONECUT3	TF	homeo
OSR1	TF	C2H2 Odd
OSR2	TF	C2H2 Odd
OTP	TF	homeo PAIRED BIC
OTX1	TF	homeo PAIRED BIC
OTX2	TF	homeo PAIRED BIC
OVOL1	TF	C2H2
OVOL2	TF	C2H2 Kruepel
OVOL3	TF	C2H2 Kruepel
PARP1	TF	Unclassified
PATZ1	TF	C2H2 Kruepel
PAX1	TF	PAIRED
PAX2	TF	PAIRED
PAX3	TF	PAIRED
PAX4	TF	PAIRED
PAX5	TF	PAIRED
PAX6	TF	PAIRED
PAX7	TF	PAIRED
PAX8	TF	PAIRED
PAX9	TF	PAIRED
PAXBP1	TF	GCF
PBRM1	TF	HMG box
PBX1	TF	homeo TALE/PBX
PBX2	TF	homeo TALE/PBX
PBX3	TF	homeo TALE/PBX
PBX4	TF	homeo TALE/PBX
PDF	TF	Unclassified
PDX1	TF	homeo ANTP IPF
PEG3	TF	C2H2 Kruepel
PGBD1	TF	scan-box
PGR	TF	Nuclear hormone receptor
PHF20	TF	Unclassified
PHOX2A	TF	homeo PAIRED
PHOX2B	TF	homeo PAIRED
PHTF1	TF	PHTF
PHTF2	TF	PHTF
PIAS1	TF	Unclassified
PIAS2	TF	Unclassified
PIAS3	TF	Unclassified
PIAS4	TF	Unclassified
PITX1	TF	homeo PAIRED BIC
PITX2	TF	homeo PAIRED BIC
PITX3	TF	homeo PAIRED BIC
PKNOX1	TF	homeo TALE/MEIS
PKNOX2	TF	homeo TALE/MEIS
PLAG1	TF	C2H2 Kruepel
PLAGL1	TF	C2H2 Kruepel
PLAGL2	TF	C2H2 Kruepel
PMS1	TF	HMG box
PMS2P3	TF	KRAB
POGK	TF	KRAB
POGZ	TF	C2H2
POU1F1	TF	POU transcription factor , Class-1
POU2F1	TF	POU transcription factor , Class-2
POU2F2	TF	POU transcription factor , Class-2
POU2F3	TF	POU transcription factor , Class-2
POU3F1	TF	POU transcription factor , Class-3
POU3F2	TF	POU transcription factor , Class-3
POU3F3	TF	POU transcription factor , Class-3
POU3F4	TF	POU transcription factor , Class-3
POU4F1	TF	POU transcription factor , Class-4
POU4F2	TF	POU transcription factor , Class-4
POU4F3	TF	POU transcription factor , Class-4
POU5F1	TF	POU transcription factor , Class-5
POU5F1B	TF	POU transcription factor , Class-5
POU5F2	TF	POU transcription factor , Class-5
POU6F1	TF	POU transcription factor , Class-6
POU6F2	TF	POU transcription factor , Class-6
PPARA	TF	Nuclear hormone receptor
PPARD	TF	Nuclear hormone receptor
PPARG	TF	Nuclear hormone receptor
PRDM1	TF	Unclassified
PRDM10	TF	Unclassified
PRDM12	TF	Unclassified
PRDM13	TF	Unclassified
PRDM14	TF	Unclassified
PRDM15	TF	Unclassified
PRDM16	TF	Unclassified
PRDM2	TF	Unclassified
PRDM4	TF	Unclassified
PRDM5	TF	Unclassified
PRDM8	TF	Unclassified
PRDM9	TF	Unclassified
PROP1	TF	homeo PAIRED
PROX1	TF	homeo prospero
PROX2	TF	homeo prospero
PRRX1	TF	homeo PAIRED
PRRX2	TF	homeo PAIRED
PSIP1	TF	Unclassified
PTF1A	TF	bHLH
PURA	TF	PUR
PURB	TF	PUR
PURG	TF	PUR
RABGEF1	TF	Unclassified
RARA	TF	Nuclear hormone receptor
RARB	TF	Nuclear hormone receptor
RARG	TF	Nuclear hormone receptor
RAX	TF	homeo PAIRED BIC
RAX2	TF	homeo
RB1	TF	RB
RBAK	TF	C2H2 Kruepel KRAB
RBFOX2	TF	Unclassified
RBL1	TF	RB
RBL2	TF	RB
RBPJ	TF	Su(H)
RBPJL	TF	Su(H)
RCOR1	TF	Unclassified
RCOR2	TF	Unclassified
RCOR3	TF	Unclassified
REL	TF	RHD
RELA	TF	RHD
RELB	TF	RHD
REPIN1	TF	Unclassified
RERE	TF	GATA
REST	TF	C2H2
REXO4	TF	REXO4 family
RFX1	TF	RFX
RFX2	TF	RFX
RFX3	TF	RFX
RFX4	TF	RFX
RFX5	TF	RFX
RFX6	TF	RFX
RFX7	TF	RFX
RFX8	TF	RFX
RFXANK	TF	RFXB
RFXAP	TF	RFXA
RHOXF1	TF	homeo PAIRED PEPP
RHOXF2	TF	homeo PAIRED PEPP
RHOXF2B	TF	homeo PAIRED PEPP
RLF	TF	C2H2 Kruepel
RORA	TF	Nuclear hormone receptor
RORB	TF	Nuclear hormone receptor
RORC	TF	Nuclear hormone receptor
RP11-644F5.10	TF	Unclassified
RREB1	TF	C2H2 Kruepel
RUNX1	TF	RUNX
RUNX2	TF	RUNX
RUNX3	TF	RUNX
RXRA	TF	Nuclear hormone receptor
RXRB	TF	Nuclear hormone receptor
RXRG	TF	Nuclear hormone receptor
SALL1	TF	Unclassified
SALL4	TF	Unclassified
SART1	TF	Unclassified
SATB1	TF	homeo cut
SATB2	TF	homeo cut
SCAND1	TF	SCAN box
SCAND2P	TF	SCAN box
SCAND3	TF	SCAN box
SCRT1	TF	SNAIL C2H2
SCRT2	TF	SNAIL C2H2
SCXA	TF	bHLH
SEBOX	TF	homeo PAIRED
SETDB1	TF	Unclassified
SETDB2	TF	Unclassified
SHOX	TF	homeo PAIRED BIC
SHOX2	TF	homeo PAIRED BIC
SIM1	TF	bHLH
SIM2	TF	bHLH
SIX1	TF	homeo SIX/SINE
SIX2	TF	homeo SIX/SINE
SIX3	TF	homeo SIX/SINE
SIX4	TF	homeo SIX/SINE
SIX5	TF	homeo SIX/SINE
SIX6	TF	homeo SIX/SINE
SKI	TF	SKI
SKIDA1	TF	DACH
SKIL	TF	SKI
SKOR1	TF	SKI
SKOR2	TF	SKI
SLC2A4RG	TF	C2H2
SMAD1	TF	MAD
SMAD2	TF	MAD
SMAD3	TF	MAD
SMAD4	TF	MAD
SMAD5	TF	MAD
SMAD6	TF	MAD
SMAD7	TF	MAD
SMAD9	TF	MAD
SMARCA4	TF	Unclassified
SMARCAL1	TF	Unclassified
SMARCC1	TF	Unclassified
SMARCC2	TF	Unclassified
SMARCE1	TF	HMG box
SNAI1	TF	SNAIL C2H2
SNAI2	TF	SNAIL C2H2
SNAI3	TF	SNAIL C2H2
SNAPC4	TF	Unclassified
SOHLH1	TF	bHLH
SOHLH2	TF	bHLH
SOX1	TF	HMG SOX
SOX10	TF	HMG SOX
SOX11	TF	HMG SOX
SOX12	TF	HMG SOX
SOX13	TF	HMG SOX
SOX14	TF	HMG SOX
SOX15	TF	HMG SOX
SOX17	TF	HMG SOX
SOX18	TF	HMG SOX
SOX2	TF	HMG SOX
SOX21	TF	HMG SOX
SOX3	TF	HMG SOX
SOX30	TF	HMG SOX
SOX4	TF	HMG SOX
SOX5	TF	HMG SOX
SOX6	TF	HMG SOX
SOX7	TF	HMG SOX
SOX8	TF	HMG SOX
SOX9	TF	HMG SOX
SP1	TF	C2H2 SP1
SP100	TF	SAND
SP110	TF	SAND
SP140	TF	SAND
SP140L	TF	SAND
SP2	TF	C2H2 SP1
SP3	TF	C2H2 SP1
SP4	TF	C2H2 SP1
SP5	TF	C2H2 SP1
SP6	TF	C2H2 SP1
SP7	TF	C2H2 SP1
SP8	TF	C2H2 SP1
SP9	TF	C2H2 SP1
SPDEF	TF	ETS
SPI1	TF	ETS
SPIB	TF	ETS
SPIC	TF	ETS
SPZ1	TF	bHLH
SREBF1	TF	bHLH
SREBF2	TF	bHLH
SRF	TF	MADS
SRSF2	TF	Unclassified
SRY	TF	HMG box
SSRP1	TF	HMG box
ST18	TF	C2HC
STAT1	TF	STAT
STAT2	TF	STAT
STAT3	TF	STAT
STAT4	TF	STAT
STAT5A	TF	STAT
STAT5B	TF	STAT
STAT6	TF	STAT
SUB1	TF	Unclassified
T	TF	T-box
TAF1	TF	HMG box
TAF4	TF	Unclassified
TAF9	TF	Unclassified
TAF9B	TF	Unclassified
TAL1	TF	bHLH
TAL2	TF	bHLH
TARDBP	TF	Unclassified
TBP	TF	TBP
TBPL1	TF	TBP
TBPL2	TF	TBP
TBR1	TF	T-box
TBX1	TF	T-box
TBX10	TF	T-box
TBX15	TF	T-box
TBX18	TF	T-box
TBX19	TF	T-box
TBX2	TF	T-box
TBX20	TF	T-box
TBX21	TF	T-box
TBX22	TF	T-box
TBX3	TF	T-box
TBX4	TF	T-box
TBX5	TF	T-box
TBX6	TF	T-box
TCF12	TF	bHLH
TCF15	TF	bHLH
TCF19	TF	Unclassified
TCF20	TF	Unclassified
TCF21	TF	bHLH
TCF23	TF	bHLH
TCF24	TF	bHLH
TCF25	TF	TCF25
TCF3	TF	bHLH
TCF4	TF	bHLH
TCF7	TF	HMG LEF
TCF7L1	TF	HMG LEF
TCF7L2	TF	HMG LEF
TCFL5	TF	bHLH
TEAD1	TF	TEAD
TEAD2	TF	TEAD
TEAD3	TF	TEAD
TEAD4	TF	TEAD
TEF	TF	BZIP , PAR
TFAM	TF	HMG box
TFAP2A	TF	AP-2
TFAP2B	TF	AP-2
TFAP2C	TF	AP-2
TFAP2D	TF	AP-2
TFAP2E	TF	AP-2
TFAP4	TF	bHLH
TFCP2	TF	CP2
TFCP2L1	TF	CP2
TFDP1	TF	E2F/DP
TFDP2	TF	E2F/DP
TFDP3	TF	E2F/DP
TFE3	TF	bHLH
TFEB	TF	bHLH
TFEC	TF	bHLH
TGIF1	TF	homeo TALE/TGIF
TGIF2	TF	homeo TALE/TGIF
TGIF2LX	TF	homeo TALE/TGIF
TGIF2LY	TF	homeo TALE/TGIF
THAP1	TF	THAP1
THRA	TF	Nuclear hormone receptor
THRB	TF	Nuclear hormone receptor
TLX1	TF	homeo
TLX2	TF	homeo
TLX3	TF	homeo
TNFAIP3	TF	Unclassified
TOP3A	TF	Unclassified
TOX	TF	HMG box
TOX2	TF	HMG box
TOX3	TF	HMG box
TOX4	TF	HMG box
TP53	TF	p53
TP63	TF	p53
TP73	TF	p53
TPRX1	TF	homeo
TRERF1	TF	C2H2
TRIM28	TF	Unclassified
TRPS1	TF	GATA
TSC22D1	TF	TSC-22/Dip/Bun
TSC22D2	TF	TSC-22/Dip/Bun
TSC22D3	TF	TSC-22/Dip/Bun
TSC22D4	TF	TSC-22/Dip/Bun
TSHZ1	TF	Teashirt C2H2
TSHZ2	TF	Teashirt C2H2
TSHZ3	TF	Teashirt C2H2
TSN	TF	Translin
TSNAX	TF	Translin
TUB	TF	Unclassified
TULP1	TF	Unclassified
TULP2	TF	Unclassified
TULP3	TF	Unclassified
TULP4	TF	Unclassified
TWIST1	TF	bHLH
TWIST2	TF	bHLH
UBP1	TF	CP2
UBTF	TF	HMG box
UBTFL1	TF	HMG box
UBTFL6	TF	HMG box
UHRF1	TF	Unclassified
UNCX	TF	homeo PAIRED UNC
USF1	TF	bHLH
USF2	TF	bHLH
VAX1	TF	homeobox EMX
VAX2	TF	homeobox EMX
VDR	TF	Nuclear hormone receptor
VENTX	TF	homeo
VEZF1	TF	C2H2 Kruepel
VPS72	TF	Unclassified
VSX1	TF	homeo PAIRED
VSX2	TF	homeo PAIRED
WDHD1	TF	HMG box
WHSC1	TF	HMG box
WIZ	TF	C2H2 Kruepel
WT1	TF	C2H2 EGR
XBP1	TF	BZIP
XRCC5	TF	Unclassified
XRCC6	TF	Unclassified
YAP1	TF	Unclassified
YBX1	TF	CSD
YBX2	TF	CSD
YBX3	TF	CSD
YI017	TF	C2H2 Kruepel
YS049	TF	C2H2
YWHAB	TF	Unclassified
YWHAZ	TF	Unclassified
YY1	TF	YY C2H2
YY2	TF	YY C2H2
ZBED1	TF	ZBED
ZBED2	TF	ZBED
ZBED3	TF	ZBED
ZBED4	TF	ZBED
ZBED5	TF	ZBED
ZBED6	TF	ZBED
ZBTB1	TF	C2H2 ZBTB
ZBTB10	TF	C2H2 ZBTB
ZBTB11	TF	C2H2 ZBTB
ZBTB12	TF	C2H2 ZBTB
ZBTB14	TF	C2H2 Kruepel
ZBTB16	TF	C2H2 Kruepel
ZBTB17	TF	C2H2 Kruepel
ZBTB18	TF	C2H2 Kruepel
ZBTB2	TF	C2H2 ZBTB
ZBTB20	TF	C2H2 ZBTB
ZBTB21	TF	C2H2 ZBTB
ZBTB22	TF	C2H2 Kruepel
ZBTB24	TF	C2H2 Kruepel
ZBTB25	TF	C2H2 ZBTB
ZBTB26	TF	C2H2 ZBTB
ZBTB3	TF	C2H2 ZBTB
ZBTB32	TF	C2H2 Kruepel
ZBTB33	TF	C2H2 ZBTB
ZBTB34	TF	C2H2 ZBTB
ZBTB37	TF	C2H2 ZBTB
ZBTB38	TF	C2H2 ZBTB
ZBTB39	TF	C2H2 Kruepel
ZBTB4	TF	C2H2 ZBTB
ZBTB40	TF	C2H2 Kruepel
ZBTB41	TF	C2H2 ZBTB
ZBTB42	TF	C2H2 Kruepel
ZBTB43	TF	C2H2 Kruepel
ZBTB44	TF	C2H2 ZBTB
ZBTB45	TF	C2H2 Kruepel
ZBTB46	TF	C2H2 ZBTB
ZBTB47	TF	C2H2 Kruepel
ZBTB48	TF	C2H2 Kruepel
ZBTB49	TF	C2H2 Kruepel
ZBTB5	TF	C2H2 ZBTB
ZBTB6	TF	C2H2 ZBTB
ZBTB7A	TF	C2H2 ZBTB
ZBTB7B	TF	C2H2 ZBTB
ZBTB7C	TF	C2H2 ZBTB
ZBTB8A	TF	C2H2 ZBTB
ZBTB8B	TF	C2H2 ZBTB
ZBTB9	TF	C2H2 ZBTB
ZCCHC4	TF	Unclassified
ZEB1	TF	Zinc finger E-box-binding homeobox
ZEB2	TF	Zinc finger E-box-binding homeobox
ZFAND5	TF	Unclassified
ZFAND6	TF	Unclassified
ZFAT	TF	C2H2
ZFHX2	TF	homeo ZHX
ZFHX3	TF	homeo ZHX
ZFHX4	TF	C2H2 Kruepel
ZFP1	TF	C2H2 Kruepel
ZFP14	TF	C2H2 Kruepel
ZFP2	TF	C2H2 Kruepel
ZFP28	TF	C2H2 Kruepel
ZFP3	TF	C2H2 Kruepel
ZFP30	TF	C2H2 Kruepel
ZFP37	TF	C2H2 Kruepel
ZFP41	TF	C2H2 Kruepel
ZFP42	TF	C2H2 Kruepel
ZFP57	TF	C2H2 Kruepel
ZFP62	TF	C2H2 Kruepel
ZFP64	TF	C2H2 Kruepel
ZFP69	TF	C2H2 Kruepel
ZFP69B	TF	C2H2 Kruepel
ZFP82	TF	C2H2 Kruepel
ZFP90	TF	C2H2 Kruepel
ZFP91	TF	C2H2 Kruepel
ZFP92	TF	C2H2 Kruepel
ZFPM1	TF	FOG
ZFPM2	TF	FOG
ZFX	TF	C2H2 Kruepel
ZFY	TF	C2H2 Kruepel
ZGLP1	TF	GATA
ZHX1	TF	homeo ZHX
ZHX2	TF	homeo ZHX
ZHX3	TF	homeo ZHX
ZIC1	TF	C2H2 GLI
ZIC2	TF	C2H2 GLI
ZIC3	TF	C2H2 GLI
ZIC4	TF	C2H2 GLI
ZIC5	TF	C2H2 GLI
ZIK1	TF	C2H2 Kruepel KRAB
ZIM2	TF	C2H2 Kruepel KRAB
ZIM3	TF	C2H2 Kruepel KRAB
ZKSCAN1	TF	C2H2 Kruepel KRAB
ZKSCAN2	TF	C2H2 Kruepel KRAB
ZKSCAN3	TF	C2H2 Kruepel KRAB
ZKSCAN4	TF	C2H2 Kruepel KRAB
ZKSCAN5	TF	C2H2 Kruepel KRAB
ZKSCAN7	TF	C2H2 Kruepel KRAB
ZKSCAN8	TF	C2H2 Kruepel KRAB
ZMAT1	TF	Unclassified
ZMIZ1	TF	Unclassified
ZMIZ2	TF	Unclassified
ZNF10	TF	C2H2 Kruepel
ZNF100	TF	C2H2 Kruepel KRAB
ZNF101	TF	C2H2 Kruepel KRAB
ZNF106	TF	C2H2
ZNF107	TF	C2H2 Kruepel
ZNF112	TF	C2H2 Kruepel KRAB
ZNF114	TF	C2H2 Kruepel KRAB
ZNF117	TF	C2H2 Kruepel
ZNF12	TF	C2H2 Kruepel
ZNF121	TF	C2H2 Kruepel
ZNF124	TF	C2H2 Kruepel KRAB
ZNF131	TF	C2H2 Kruepel
ZNF132	TF	C2H2 Kruepel KRAB
ZNF133	TF	C2H2 Kruepel KRAB
ZNF134	TF	C2H2 Kruepel
ZNF135	TF	C2H2 Kruepel KRAB
ZNF136	TF	C2H2 Kruepel KRAB
ZNF137P	TF	C2H2 Kruepel
ZNF138	TF	C2H2 Kruepel
ZNF14	TF	C2H2 Kruepel
ZNF140	TF	C2H2 Kruepel KRAB
ZNF141	TF	C2H2 Kruepel KRAB
ZNF142	TF	C2H2 Kruepel
ZNF143	TF	C2H2 GLI
ZNF146	TF	C2H2 Kruepel
ZNF148	TF	C2H2 Kruepel
ZNF154	TF	C2H2 Kruepel KRAB
ZNF155	TF	C2H2 Kruepel KRAB
ZNF157	TF	C2H2 Kruepel KRAB
ZNF16	TF	C2H2 Kruepel
ZNF160	TF	C2H2 Kruepel KRAB
ZNF165	TF	C2H2 Kruepel
ZNF169	TF	C2H2 Kruepel KRAB
ZNF17	TF	C2H2 Kruepel
ZNF174	TF	C2H2 Kruepel
ZNF175	TF	C2H2 Kruepel KRAB
ZNF177	TF	C2H2 Kruepel KRAB
ZNF18	TF	C2H2 Kruepel
ZNF180	TF	C2H2 Kruepel KRAB
ZNF181	TF	C2H2 Kruepel KRAB
ZNF182	TF	C2H2 Kruepel KRAB
ZNF184	TF	C2H2 Kruepel KRAB
ZNF189	TF	C2H2 Kruepel KRAB
ZNF19	TF	C2H2 Kruepel
ZNF192	TF	Unclassified
ZNF195	TF	C2H2 Kruepel KRAB
ZNF197	TF	C2H2 Kruepel KRAB
ZNF2	TF	C2H2 Kruepel
ZNF20	TF	C2H2 Kruepel
ZNF200	TF	C2H2
ZNF202	TF	C2H2 Kruepel KRAB
ZNF205	TF	C2H2 Kruepel KRAB
ZNF207	TF	C2H2
ZNF208	TF	C2H2 Kruepel KRAB
ZNF211	TF	C2H2 Kruepel KRAB
ZNF212	TF	C2H2 Kruepel KRAB
ZNF213	TF	C2H2 Kruepel KRAB
ZNF214	TF	C2H2 Kruepel KRAB
ZNF215	TF	C2H2 Kruepel KRAB
ZNF217	TF	C2H2 Kruepel
ZNF219	TF	C2H2 Kruepel
ZNF22	TF	C2H2 Kruepel
ZNF221	TF	C2H2 Kruepel KRAB
ZNF222	TF	C2H2 Kruepel KRAB
ZNF223	TF	C2H2 Kruepel KRAB
ZNF224	TF	C2H2 Kruepel KRAB
ZNF225	TF	C2H2 Kruepel KRAB
ZNF226	TF	C2H2 Kruepel KRAB
ZNF227	TF	C2H2 Kruepel KRAB
ZNF229	TF	C2H2 Kruepel KRAB
ZNF23	TF	C2H2 Kruepel
ZNF230	TF	C2H2 Kruepel KRAB
ZNF232	TF	C2H2 Kruepel
ZNF233	TF	C2H2 Kruepel KRAB
ZNF234	TF	C2H2 Kruepel KRAB
ZNF235	TF	C2H2 Kruepel KRAB
ZNF236	TF	C2H2 Kruepel
ZNF239	TF	C2H2 Kruepel
ZNF24	TF	C2H2 Kruepel
ZNF248	TF	C2H2 Kruepel KRAB
ZNF25	TF	C2H2 Kruepel
ZNF250	TF	C2H2 Kruepel KRAB
ZNF251	TF	C2H2 Kruepel KRAB
ZNF253	TF	C2H2 Kruepel KRAB
ZNF254	TF	C2H2 Kruepel KRAB
ZNF256	TF	C2H2 Kruepel KRAB
ZNF257	TF	C2H2 Kruepel KRAB
ZNF26	TF	C2H2 Kruepel
ZNF260	TF	C2H2 Kruepel
ZNF263	TF	C2H2 Kruepel KRAB
ZNF264	TF	C2H2 Kruepel KRAB
ZNF266	TF	C2H2 Kruepel KRAB
ZNF267	TF	C2H2 Kruepel KRAB
ZNF268	TF	C2H2 Kruepel KRAB
ZNF271	TF	C2H2 Kruepel
ZNF273	TF	C2H2 Kruepel KRAB
ZNF274	TF	C2H2 Kruepel KRAB
ZNF275	TF	C2H2 Kruepel
ZNF276	TF	C2H2
ZNF277	TF	ZNF277 C2H2
ZNF28	TF	C2H2 Kruepel
ZNF280A	TF	C2H2
ZNF280B	TF	C2H2
ZNF280C	TF	C2H2
ZNF280D	TF	C2H2
ZNF281	TF	C2H2 Kruepel
ZNF282	TF	C2H2 Kruepel KRAB
ZNF283	TF	C2H2 Kruepel KRAB
ZNF284	TF	C2H2 Kruepel KRAB
ZNF285	TF	C2H2 Kruepel KRAB
ZNF286A	TF	C2H2 Kruepel
ZNF286B	TF	C2H2 Kruepel
ZNF287	TF	C2H2 Kruepel KRAB
ZNF292	TF	C2H2 Kruepel
ZNF296	TF	C2H2 Kruepel
ZNF3	TF	C2H2 Kruepel
ZNF30	TF	C2H2 Kruepel
ZNF300	TF	C2H2 Kruepel KRAB
ZNF300P1	TF	KRAB
ZNF302	TF	C2H2 Kruepel KRAB
ZNF304	TF	C2H2 Kruepel KRAB
ZNF311	TF	C2H2 Kruepel KRAB
ZNF316	TF	C2H2 Kruepel KRAB
ZNF317	TF	C2H2 Kruepel KRAB
ZNF319	TF	C2H2 Kruepel
ZNF32	TF	C2H2 Kruepel
ZNF320	TF	C2H2 Kruepel KRAB
ZNF321P	TF	Unclassified
ZNF322	TF	C2H2 Kruepel
ZNF324	TF	C2H2 Kruepel
ZNF324B	TF	C2H2 Kruepel
ZNF329	TF	C2H2 Kruepel
ZNF331	TF	C2H2 Kruepel KRAB
ZNF333	TF	C2H2 Kruepel KRAB
ZNF334	TF	C2H2 Kruepel KRAB
ZNF335	TF	C2H2 Kruepel
ZNF337	TF	C2H2 Kruepel KRAB
ZNF33A	TF	C2H2 Kruepel KRAB
ZNF33B	TF	C2H2 Kruepel KRAB
ZNF34	TF	C2H2 Kruepel
ZNF341	TF	C2H2 Kruepel
ZNF343	TF	C2H2 Kruepel KRAB
ZNF345	TF	C2H2 Kruepel
ZNF347	TF	C2H2 Kruepel KRAB
ZNF35	TF	C2H2 Kruepel
ZNF350	TF	C2H2 Kruepel KRAB
ZNF354A	TF	C2H2 Kruepel
ZNF354B	TF	C2H2 Kruepel
ZNF354C	TF	C2H2 Kruepel
ZNF355P	TF	C2H2 Kruepel
ZNF358	TF	C2H2 Kruepel
ZNF362	TF	C2H2 Kruepel
ZNF366	TF	C2H2
ZNF367	TF	C2H2 Kruepel
ZNF37A	TF	C2H2 Kruepel KRAB
ZNF382	TF	C2H2 Kruepel KRAB
ZNF383	TF	C2H2 Kruepel KRAB
ZNF384	TF	C2H2 Kruepel
ZNF391	TF	C2H2 Kruepel
ZNF394	TF	C2H2 Kruepel KRAB
ZNF395	TF	C2H2
ZNF396	TF	C2H2 Kruepel
ZNF397	TF	C2H2 Kruepel
ZNF398	TF	C2H2 Kruepel KRAB
ZNF404	TF	C2H2 Kruepel KRAB
ZNF407	TF	C2H2
ZNF408	TF	C2H2
ZNF41	TF	C2H2 Kruepel
ZNF410	TF	C2H2
ZNF414	TF	C2H2 Kruepel
ZNF415	TF	C2H2
ZNF416	TF	C2H2 Kruepel KRAB
ZNF417	TF	C2H2 Kruepel KRAB
ZNF418	TF	C2H2 Kruepel KRAB
ZNF419	TF	C2H2 Kruepel KRAB
ZNF420	TF	C2H2 Kruepel KRAB
ZNF423	TF	C2H2 Kruepel
ZNF425	TF	C2H2 Kruepel KRAB
ZNF426	TF	C2H2 Kruepel KRAB
ZNF428	TF	C2H2
ZNF429	TF	C2H2 Kruepel KRAB
ZNF43	TF	C2H2 Kruepel
ZNF430	TF	C2H2 Kruepel KRAB
ZNF431	TF	C2H2 Kruepel KRAB
ZNF432	TF	C2H2 Kruepel KRAB
ZNF433	TF	C2H2 Kruepel KRAB
ZNF436	TF	C2H2 Kruepel KRAB
ZNF438	TF	C2H2 Kruepel
ZNF439	TF	C2H2 Kruepel KRAB
ZNF44	TF	C2H2 Kruepel
ZNF440	TF	C2H2 Kruepel KRAB
ZNF441	TF	C2H2 Kruepel KRAB
ZNF442	TF	C2H2 Kruepel KRAB
ZNF443	TF	C2H2 Kruepel KRAB
ZNF444	TF	C2H2 Kruepel
ZNF445	TF	C2H2 Kruepel KRAB
ZNF446	TF	C2H2 Kruepel KRAB
ZNF449	TF	C2H2 Kruepel
ZNF45	TF	C2H2 Kruepel
ZNF451	TF	C2H2 Kruepel
ZNF454	TF	C2H2 Kruepel KRAB
ZNF460	TF	C2H2 Kruepel KRAB
ZNF461	TF	C2H2 Kruepel KRAB
ZNF462	TF	C2H2
ZNF467	TF	C2H2 Kruepel
ZNF468	TF	C2H2 Kruepel KRAB
ZNF469	TF	C2H2 Kruepel
ZNF470	TF	C2H2 Kruepel KRAB
ZNF471	TF	C2H2 Kruepel KRAB
ZNF473	TF	C2H2 Kruepel KRAB
ZNF474	TF	C2H2
ZNF479	TF	C2H2 Kruepel KRAB
ZNF48	TF	C2H2 Kruepel
ZNF480	TF	C2H2 Kruepel KRAB
ZNF483	TF	C2H2 Kruepel KRAB
ZNF484	TF	C2H2 Kruepel KRAB
ZNF485	TF	C2H2 Kruepel KRAB
ZNF486	TF	C2H2 Kruepel KRAB
ZNF487	TF	C2H2 Kruepel KRAB
ZNF488	TF	C2H2 Kruepel
ZNF490	TF	C2H2 Kruepel KRAB
ZNF491	TF	C2H2 Kruepel
ZNF492	TF	C2H2 Kruepel KRAB
ZNF493	TF	C2H2
ZNF496	TF	C2H2 Kruepel KRAB
ZNF497	TF	C2H2 Kruepel
ZNF498	TF	Unclassified
ZNF500	TF	C2H2 Kruepel KRAB
ZNF501	TF	C2H2 Kruepel
ZNF502	TF	C2H2 Kruepel
ZNF506	TF	C2H2 Kruepel KRAB
ZNF507	TF	C2H2 Kruepel
ZNF510	TF	C2H2 Kruepel KRAB
ZNF511	TF	C2H2 Kruepel
ZNF512	TF	C2H2 Kruepel
ZNF512B	TF	C2H2 Kruepel
ZNF513	TF	C2H2 Kruepel
ZNF514	TF	C2H2 Kruepel KRAB
ZNF516	TF	C2H2 Kruepel
ZNF517	TF	C2H2 Kruepel KRAB
ZNF518A	TF	C2H2 Kruepel
ZNF518B	TF	C2H2 Kruepel
ZNF519	TF	C2H2 Kruepel KRAB
ZNF521	TF	C2H2 Kruepel
ZNF524	TF	C2H2 Kruepel
ZNF525	TF	C2H2 Kruepel
ZNF526	TF	C2H2 Kruepel
ZNF527	TF	C2H2 Kruepel KRAB
ZNF528	TF	C2H2 Kruepel KRAB
ZNF529	TF	C2H2 Kruepel KRAB
ZNF530	TF	C2H2 Kruepel KRAB
ZNF532	TF	C2H2 Kruepel
ZNF534	TF	C2H2 Kruepel KRAB
ZNF536	TF	C2H2 Kruepel
ZNF540	TF	C2H2 Kruepel KRAB
ZNF541	TF	C2H2
ZNF542	TF	C2H2 Kruepel KRAB
ZNF543	TF	C2H2 Kruepel KRAB
ZNF544	TF	C2H2 Kruepel KRAB
ZNF546	TF	C2H2 Kruepel KRAB
ZNF547	TF	C2H2 Kruepel KRAB
ZNF548	TF	C2H2 Kruepel KRAB
ZNF549	TF	C2H2 Kruepel KRAB
ZNF550	TF	C2H2 Kruepel KRAB
ZNF551	TF	C2H2 Kruepel KRAB
ZNF552	TF	C2H2 Kruepel KRAB
ZNF554	TF	C2H2 Kruepel KRAB
ZNF555	TF	C2H2 Kruepel KRAB
ZNF556	TF	C2H2 Kruepel KRAB
ZNF557	TF	C2H2 Kruepel KRAB
ZNF558	TF	C2H2 Kruepel KRAB
ZNF559	TF	C2H2 Kruepel KRAB
ZNF56	TF	C2H2 Kruepel
ZNF560	TF	C2H2 Kruepel KRAB
ZNF561	TF	C2H2 Kruepel KRAB
ZNF562	TF	C2H2 Kruepel KRAB
ZNF563	TF	C2H2 Kruepel KRAB
ZNF564	TF	C2H2 Kruepel KRAB
ZNF565	TF	C2H2 Kruepel KRAB
ZNF566	TF	C2H2 Kruepel KRAB
ZNF567	TF	C2H2 Kruepel KRAB
ZNF568	TF	C2H2 Kruepel KRAB
ZNF569	TF	C2H2 Kruepel KRAB
ZNF57	TF	C2H2 Kruepel
ZNF570	TF	C2H2 Kruepel KRAB
ZNF571	TF	C2H2 Kruepel KRAB
ZNF572	TF	C2H2 Kruepel
ZNF573	TF	C2H2 Kruepel KRAB
ZNF574	TF	C2H2 Kruepel
ZNF575	TF	C2H2 Kruepel
ZNF576	TF	C2H2 Kruepel
ZNF577	TF	C2H2 Kruepel KRAB
ZNF578	TF	C2H2 Kruepel KRAB
ZNF579	TF	C2H2 Kruepel
ZNF580	TF	C2H2
ZNF581	TF	C2H2
ZNF582	TF	C2H2 Kruepel KRAB
ZNF583	TF	C2H2 Kruepel KRAB
ZNF584	TF	C2H2 Kruepel KRAB
ZNF585A	TF	C2H2 Kruepel
ZNF585B	TF	C2H2 Kruepel
ZNF586	TF	C2H2 Kruepel KRAB
ZNF587	TF	C2H2 Kruepel KRAB
ZNF587B	TF	C2H2 Kruepel
ZNF589	TF	C2H2 Kruepel KRAB
ZNF592	TF	C2H2 Kruepel
ZNF593	TF	ZNF593/BUD20 C2H2
ZNF594	TF	C2H2 Kruepel
ZNF595	TF	C2H2 Kruepel KRAB
ZNF596	TF	C2H2 Kruepel KRAB
ZNF597	TF	C2H2 Kruepel KRAB
ZNF598	TF	C2H2
ZNF599	TF	C2H2 Kruepel KRAB
ZNF600	TF	C2H2 Kruepel
ZNF605	TF	C2H2 Kruepel KRAB
ZNF606	TF	C2H2 Kruepel KRAB
ZNF607	TF	C2H2 Kruepel KRAB
ZNF608	TF	C2H2
ZNF609	TF	C2H2
ZNF610	TF	C2H2 Kruepel KRAB
ZNF611	TF	C2H2 Kruepel KRAB
ZNF613	TF	C2H2 Kruepel KRAB
ZNF614	TF	C2H2 Kruepel KRAB
ZNF615	TF	C2H2 Kruepel KRAB
ZNF616	TF	C2H2 Kruepel KRAB
ZNF618	TF	C2H2 Kruepel
ZNF619	TF	C2H2 Kruepel
ZNF620	TF	C2H2 Kruepel KRAB
ZNF621	TF	C2H2 Kruepel KRAB
ZNF623	TF	C2H2 Kruepel
ZNF624	TF	C2H2 Kruepel KRAB
ZNF625	TF	C2H2 Kruepel
ZNF626	TF	C2H2 Kruepel KRAB
ZNF627	TF	C2H2 Kruepel KRAB
ZNF628	TF	C2H2
ZNF629	TF	C2H2 Kruepel
ZNF630	TF	C2H2 Kruepel KRAB
ZNF639	TF	C2H2 Kruepel
ZNF641	TF	C2H2 Kruepel KRAB
ZNF644	TF	C2H2 Kruepel
ZNF645	TF	C2H2
ZNF646	TF	C2H2 Kruepel
ZNF648	TF	C2H2 Kruepel
ZNF649	TF	C2H2 Kruepel KRAB
ZNF652	TF	C2H2 Kruepel
ZNF653	TF	C2H2 Kruepel
ZNF654	TF	C2H2 Kruepel
ZNF655	TF	C2H2 Kruepel
ZNF658	TF	C2H2 Kruepel KRAB
ZNF658B	TF	C2H2 Kruepel
ZNF66	TF	C2H2 Kruepel
ZNF660	TF	C2H2 Kruepel
ZNF662	TF	C2H2 Kruepel KRAB
ZNF663	TF	C2H2 Kruepel
ZNF664	TF	C2H2 Kruepel
ZNF665	TF	C2H2 Kruepel
ZNF667	TF	C2H2 Kruepel KRAB
ZNF668	TF	C2H2 Kruepel
ZNF669	TF	C2H2 Kruepel KRAB
ZNF670	TF	C2H2 Kruepel KRAB
ZNF671	TF	C2H2 Kruepel KRAB
ZNF672	TF	C2H2 Kruepel
ZNF674	TF	C2H2 Kruepel KRAB
ZNF675	TF	C2H2 Kruepel KRAB
ZNF676	TF	C2H2 Kruepel KRAB
ZNF677	TF	C2H2 Kruepel KRAB
ZNF678	TF	C2H2 Kruepel
ZNF679	TF	C2H2 Kruepel KRAB
ZNF680	TF	C2H2 Kruepel KRAB
ZNF681	TF	C2H2 Kruepel KRAB
ZNF682	TF	C2H2 Kruepel KRAB
ZNF683	TF	C2H2 Kruepel
ZNF684	TF	C2H2 Kruepel KRAB
ZNF687	TF	C2H2 Kruepel
ZNF688	TF	C2H2 Kruepel KRAB
ZNF689	TF	C2H2 Kruepel KRAB
ZNF69	TF	C2H2 Kruepel
ZNF691	TF	C2H2 Kruepel
ZNF692	TF	C2H2 Kruepel
ZNF695	TF	C2H2 Kruepel KRAB
ZNF696	TF	C2H2 Kruepel
ZNF697	TF	C2H2 Kruepel
ZNF699	TF	C2H2 Kruepel KRAB
ZNF7	TF	C2H2 Kruepel
ZNF70	TF	C2H2 Kruepel
ZNF700	TF	C2H2 Kruepel KRAB
ZNF701	TF	C2H2 Kruepel KRAB
ZNF702P	TF	C2H2 Kruepel
ZNF704	TF	C2H2
ZNF705A	TF	C2H2 Kruepel
ZNF705B	TF	C2H2 Kruepel
ZNF705D	TF	C2H2 Kruepel
ZNF705E	TF	C2H2 Kruepel
ZNF705F	TF	C2H2 Kruepel
ZNF705G	TF	C2H2 Kruepel
ZNF706	TF	C2H2
ZNF707	TF	C2H2 Kruepel KRAB
ZNF708	TF	C2H2 Kruepel KRAB
ZNF709	TF	C2H2 Kruepel KRAB
ZNF71	TF	C2H2 Kruepel
ZNF710	TF	C2H2 Kruepel
ZNF711	TF	C2H2 Kruepel
ZNF713	TF	C2H2 Kruepel KRAB
ZNF714	TF	C2H2 Kruepel KRAB
ZNF716	TF	C2H2 Kruepel KRAB
ZNF717	TF	C2H2 Kruepel KRAB
ZNF718	TF	C2H2 Kruepel KRAB
ZNF720	TF	C2H2 Kruepel KRAB
ZNF721	TF	C2H2 Kruepel
ZNF724P	TF	C2H2 Kruepel KRAB
ZNF726	TF	C2H2 Kruepel KRAB
ZNF726P1	TF	C2H2
ZNF727	TF	C2H2 Kruepel KRAB
ZNF728	TF	C2H2 Kruepel KRAB
ZNF729	TF	C2H2 Kruepel KRAB
ZNF73	TF	C2H2 Kruepel
ZNF730	TF	C2H2 Kruepel KRAB
ZNF732	TF	C2H2 Kruepel KRAB
ZNF735	TF	C2H2 Kruepel KRAB
ZNF736	TF	C2H2 Kruepel KRAB
ZNF737	TF	C2H2 Kruepel KRAB
ZNF738	TF	C2H2 Kruepel KRAB
ZNF74	TF	C2H2 Kruepel
ZNF740	TF	C2H2 Kruepel
ZNF746	TF	C2H2 Kruepel KRAB
ZNF747	TF	C2H2 Kruepel KRAB
ZNF749	TF	C2H2 Kruepel KRAB
ZNF750	TF	C2H2
ZNF75A	TF	C2H2 Kruepel KRAB
ZNF75CP	TF	C2H2 Kruepel KRAB
ZNF75D	TF	C2H2 Kruepel KRAB
ZNF76	TF	C2H2 Kruepel
ZNF761	TF	C2H2 Kruepel KRAB
ZNF763	TF	C2H2 Kruepel KRAB
ZNF764	TF	C2H2 Kruepel KRAB
ZNF765	TF	C2H2 Kruepel KRAB
ZNF766	TF	C2H2 Kruepel KRAB
ZNF768	TF	C2H2 Kruepel
ZNF77	TF	C2H2 Kruepel
ZNF770	TF	C2H2 Kruepel
ZNF771	TF	C2H2 Kruepel
ZNF772	TF	C2H2 Kruepel KRAB
ZNF773	TF	C2H2 Kruepel KRAB
ZNF774	TF	C2H2 Kruepel KRAB
ZNF775	TF	C2H2 Kruepel
ZNF776	TF	C2H2 Kruepel KRAB
ZNF777	TF	C2H2 Kruepel KRAB
ZNF778	TF	C2H2 Kruepel KRAB
ZNF780A	TF	C2H2 Kruepel
ZNF780B	TF	C2H2 Kruepel
ZNF781	TF	C2H2 Kruepel
ZNF782	TF	C2H2 Kruepel KRAB
ZNF783	TF	C2H2 Kruepel KRAB
ZNF784	TF	C2H2 Kruepel
ZNF785	TF	C2H2 Kruepel KRAB
ZNF786	TF	C2H2 Kruepel
ZNF787	TF	C2H2 Kruepel
ZNF788	TF	C2H2 Kruepel
ZNF789	TF	C2H2 Kruepel
ZNF79	TF	C2H2 Kruepel KRAB
ZNF790	TF	C2H2 Kruepel
ZNF791	TF	C2H2 Kruepel
ZNF792	TF	C2H2 Kruepel
ZNF793	TF	C2H2 Kruepel
ZNF799	TF	C2H2 Kruepel
ZNF8	TF	C2H2 Kruepel
ZNF80	TF	C2H2 Kruepel
ZNF800	TF	C2H2 Kruepel
ZNF804A	TF	C2H2
ZNF804B	TF	C2H2
ZNF805	TF	C2H2 Kruepel
ZNF806	TF	C2H2 Kruepel
ZNF808	TF	C2H2 Kruepel
ZNF81	TF	C2H2 Kruepel KRAB
ZNF812	TF	C2H2 Kruepel
ZNF813	TF	C2H2 Kruepel
ZNF814	TF	C2H2
ZNF816	TF	C2H2 Kruepel
ZNF818P	TF	C2H2 Kruepel
ZNF821	TF	C2H2 Kruepel
ZNF823	TF	C2H2 Kruepel
ZNF826P	TF	C2H2
ZNF827	TF	C2H2 Kruepel
ZNF829	TF	C2H2 Kruepel
ZNF83	TF	C2H2 Kruepel
ZNF830	TF	C2H2
ZNF831	TF	C2H2
ZNF833P	TF	C2H2
ZNF835	TF	C2H2 Kruepel
ZNF836	TF	C2H2 Kruepel
ZNF837	TF	C2H2 Kruepel
ZNF839	TF	C2H2
ZNF84	TF	C2H2 Kruepel KRAB
ZNF840	TF	C2H2 Kruepel
ZNF841	TF	C2H2 Kruepel
ZNF843	TF	C2H2
ZNF844	TF	C2H2 Kruepel
ZNF845	TF	C2H2 Kruepel
ZNF846	TF	C2H2 Kruepel
ZNF85	TF	C2H2 Kruepel
ZNF850	TF	C2H2 Kruepel
ZNF852	TF	C2H2
ZNF853	TF	C2H2
ZNF860	TF	C2H2 Kruepel
ZNF861P	TF	C2H2
ZNF862	TF	KRAB
ZNF865	TF	C2H2 Kruepel
ZNF876P	TF	C2H2 Kruepel
ZNF878	TF	C2H2 Kruepel
ZNF879	TF	C2H2 Kruepel
ZNF880	TF	C2H2
ZNF883	TF	C2H2 Kruepel
ZNF888	TF	C2H2 Kruepel
ZNF891	TF	C2H2 Kruepel
ZNF90	TF	C2H2 Kruepel KRAB
ZNF91	TF	C2H2 Kruepel KRAB
ZNF92	TF	C2H2 Kruepel KRAB
ZNF93	TF	C2H2 Kruepel KRAB
ZNF98	TF	C2H2 Kruepel KRAB
ZNF99	TF	C2H2 Kruepel KRAB
ZSCAN1	TF	C2H2
ZSCAN10	TF	C2H2
ZSCAN12	TF	C2H2 Kruepel
ZSCAN16	TF	C2H2 Kruepel
ZSCAN18	TF	C2H2 Kruepel
ZSCAN2	TF	C2H2 Kruepel
ZSCAN20	TF	C2H2 Kruepel
ZSCAN21	TF	C2H2 Kruepel
ZSCAN22	TF	C2H2 Kruepel
ZSCAN23	TF	C2H2 Kruepel
ZSCAN25	TF	C2H2 Kruepel
ZSCAN26	TF	C2H2
ZSCAN29	TF	C2H2 Kruepel
ZSCAN30	TF	C2H2 Kruepel
ZSCAN31	TF	C2H2 Kruepel
ZSCAN32	TF	C2H2 Kruepel KRAB
ZSCAN4	TF	C2H2
ZSCAN5A	TF	C2H2
ZSCAN5B	TF	C2H2
ZSCAN5C	TF	C2H2
ZSCAN5CP	TF	Unclassified
ZSCAN5D	TF	C2H2
ZSCAN9	TF	C2H2 Kruepel
ZUFSP	TF	C2H2
ZXDA	TF	ZXD
ZXDB	TF	ZXD
ZXDC	TF	ZXD
ZZZ3	TF	MYB-HTH
ACTN1	RNA binding
ADAR	RNA binding
BARD1	RNA binding
CALR	RNA binding
CIRBP	RNA binding
CLTC	RNA binding
CNP	RNA binding
CSTF1	RNA binding
CSTF2	RNA binding
CSTF3	RNA binding
DDX6	RNA binding
DHX8	RNA binding
DDX10	RNA binding
DHX15	RNA binding
DKC1	RNA binding
EIF4A1	RNA binding
EIF5A	RNA binding
ELAVL1	RNA binding
FBL	RNA binding
EWSR1	RNA binding
FAU	RNA binding
FMR1	RNA binding
FUS	RNA binding
GRB7	RNA binding
GRSF1	RNA binding
HDLBP	RNA binding
HNRNPA1	RNA binding
HNRNPA2B1	RNA binding
SNRPC	RNA binding
HNRNPC	RNA binding
HNRNPD	RNA binding
HNRNPF	RNA binding
HNRNPH1	RNA binding
HNRNPH2	RNA binding
HNRNPH3	RNA binding
HNRNPU	RNA binding
AGFG1	RNA binding
HSPA1B	RNA binding
HSP90AA1	RNA binding
HSP90AB1	RNA binding
HSPD1	RNA binding
ILF2	RNA binding
ILF3	RNA binding
IMPDH1	RNA binding
IMPDH2	RNA binding
MAGOH	RNA binding
MARS	RNA binding
MBNL1	RNA binding
MOV10	RNA binding
MSI1	RNA binding
MSN	RNA binding
HNRNPM	RNA binding
NCBP1	RNA binding
NCL	RNA binding
RPL10A	RNA binding
NHP2L1	RNA binding
NOP2	RNA binding
NONO	RNA binding
OAS1	RNA binding
OAS3	RNA binding
PABPC3	RNA binding
PCBP1	RNA binding
PCBP2	RNA binding
EXOSC9	RNA binding
EXOSC10	RNA binding
POLR2G	RNA binding
PPP1R10	RNA binding
EIF2AK2	RNA binding
PTBP1	RNA binding
RANBP2	RNA binding
RARS	RNA binding
RBM3	RNA binding
RBM4	RNA binding
RBMS2	RNA binding
RPL3	RNA binding
RPL4	RNA binding
RPL5	RNA binding
RPL6	RNA binding
RPL7	RNA binding
RPL7A	RNA binding
RPL8	RNA binding
RPL9	RNA binding
RPL11	RNA binding
RPL12	RNA binding
RPL13	RNA binding
RPL15	RNA binding
RPL10	RNA binding
RPL18	RNA binding
RPL18A	RNA binding
RPL19	RNA binding
RPL21	RNA binding
RPL22	RNA binding
RPL23A	RNA binding
RPL23	RNA binding
MRPL23	RNA binding
RPL24	RNA binding
RPL26	RNA binding
RPL30	RNA binding
RPL27A	RNA binding
RPL28	RNA binding
RPL29	RNA binding
RPL31	RNA binding
RPL34	RNA binding
RPL35A	RNA binding
RPL38	RNA binding
RPL39	RNA binding
RPLP0	RNA binding
RPLP1	RNA binding
RPLP2	RNA binding
RPS2	RNA binding
RPS3	RNA binding
RPS3A	RNA binding
RPS4X	RNA binding
RPS5	RNA binding
RPS7	RNA binding
RPS9	RNA binding
RPS11	RNA binding
RPS13	RNA binding
RPS14	RNA binding
RPS15	RNA binding
RPS15A	RNA binding
RPS16	RNA binding
RPS18	RNA binding
RPS20	RNA binding
RPS25	RNA binding
RPS26	RNA binding
SFPQ	RNA binding
SRSF1	RNA binding
SRSF3	RNA binding
SRSF4	RNA binding
SRSF5	RNA binding
SRSF6	RNA binding
SRSF7	RNA binding
SFSWAP	RNA binding
TRA2B	RNA binding
SLC3A2	RNA binding
SMN2	RNA binding
SNRNP70	RNA binding
SNRPA	RNA binding
SNRPA1	RNA binding
SNRPB2	RNA binding
MSL1	RNA binding
SNRPD1	RNA binding
SNRPE	RNA binding
SNRPF	RNA binding
SNRPG	RNA binding
SNRPN	RNA binding
SON	RNA binding
SRP9	RNA binding
SRP14	RNA binding
SRP54	RNA binding
SRP68	RNA binding
SRP72	RNA binding
TROVE2	RNA binding
SSB	RNA binding
STAU1	RNA binding
SURF6	RNA binding
TFRC	RNA binding
TIA1	RNA binding
TIAL1	RNA binding
HSP90B1	RNA binding
U2AF1	RNA binding
ZRSR1	RNA binding
VIM	RNA binding
EIF4H	RNA binding
XPO1	RNA binding
DDX39B	RNA binding
BAT1	RNA binding
FXR1	RNA binding
PABPN1	RNA binding
TAF15	RNA binding
AKAP17A	RNA binding
RBM10	RNA binding
DUSP11	RNA binding
RAE1	RNA binding
THOC5	RNA binding
YARS	RNA binding
KHSRP	RNA binding
PRKRA	RNA binding
NOP14	RNA binding
RTCA	RNA binding
DDX3Y	RNA binding
SRSF9	RNA binding
RNMT	RNA binding
PABPC4	RNA binding
DDX18	RNA binding
EIF2S2	RNA binding
FUBP3	RNA binding
RPL14	RNA binding
RRP9	RNA binding
DDX21	RNA binding
AIMP1	RNA binding
SRSF11	RNA binding
SFRS11	RNA binding
FXR2	RNA binding
APOBEC3B	RNA binding
RBM39	RNA binding
SAFB2	RNA binding
PUM1	RNA binding
SART3	RNA binding
EIF4A3	RNA binding
MATR3	RNA binding
DDX46	RNA binding
RBM19	RNA binding
G3BP2	RNA binding
KIAA0020	RNA binding
RBM8A	RNA binding
THOC1	RNA binding
PTBP3	RNA binding
ROD1	RNA binding
FARSB	RNA binding
LRPPRC	RNA binding
RBM12	RNA binding
G3BP1	RNA binding
SUGP2	RNA binding
RBM7	RNA binding
RBM6	RNA binding
RBM5	RNA binding
ALYREF	RNA binding
MPHOSPH6	RNA binding
HNRNPR	RNA binding
SRRM1	RNA binding
SF3B4	RNA binding
SMNDC1	RNA binding
SF3A1	RNA binding
TUBB4B	RNA binding
EMG1	RNA binding
PPIE	RNA binding
NXF1	RNA binding
SYNCRIP	RNA binding
CHERP	RNA binding
NOP56	RNA binding
PRPF8	RNA binding
CLP1	RNA binding
HEXIM1	RNA binding
IGF2BP1	RNA binding
IMP3	RNA binding
IGF2BP3	RNA binding
KHDRBS3	RNA binding
KHDRBS1	RNA binding
CELF1	RNA binding
CELF2	RNA binding
CUGBP2	RNA binding
FUSIP1	RNA binding
SRSF10	RNA binding
POP4	RNA binding
CPSF4	RNA binding
RNPS1	RNA binding
SRSF8	RNA binding
HNRNPA0	RNA binding
CPSF6	RNA binding
DDX52	RNA binding
SNRNP35	RNA binding
HNRNPUL1	RNA binding
KRR1	RNA binding
[truncated: 497 more rows]
